# Supplementary material for: Cefiderocol Resistance Conferred by Plasmid-Located Ferric Citrate Transport System in KPC-Producing Klebsiella pneumoniae
Source: Emerg Infect Dis. 2025 Jan;31(1):123–4. doi: 10.3201/eid3101.241426 (PMC11682805; doi:10.3201/eid3101.241426)
Supplement: Appendix 2 — Presence and absence of fec gene cluster, blaKPC, blaNDM, blaVIM, and FIB(K) replicon in Klebsiella pneumoniae isolates downloaded from the Pasteur Institute BIGSdb database (https://bigsdb.pasteur.fr). [file 24-1426-Techapp-s2.xlsx]

## Sheet: Appendix 2 Table
Article DOI: https://doi.org/10.3201/eid3101.241426
EID cannot ensure accessibility for supplementary materials supplied by authors. Readers who have difficulty accessing supplementary content should contact the authors for assistance.
Cefiderocol Resistance Conferred by Plasmid-Located Ferric Citrate Transport System in Klebsiella pneumoniae Carbapenemase–Producing K. pneumoniae
Appendix 2 Table. Presence (1) and absence (0) of fec gene cluster, blaKPC, blaNDM, blaVIM and FIB(K) replicon in K. pneumoniae isolates downloaded from the Pasteur Institute BIGSdb database
id	Isolate	ST (MLST)	isolation_year	country	fec gene cluster	blaKPC	blaNDM	blaVIM	FIB(K) replicon
6	02A029	23	1997	Belgium	0	0	0	0	0
10	04A025	15	1997	France	0	0	0	0	1
17	12A041	23	1997	The Netherlands	0	0	0	0	0
19	16A151	23	1997	Spain	0	0	0	0	0
25	MGH 78578	38	1994	Unknown	0	0	0	0	1
62	cur15505	14	2002	Curacao	0	0	0	0	1
213	K45-67	273	2007	Norway	0	0	0	1	0
250	SB4-2	17	Unknown	The Netherlands	0	0	0	0	1
252	SB1139	37	Unknown	The Netherlands	0	0	0	0	0
262	SB1170	45	Unknown	The Netherlands	0	0	0	0	1
302	VI9C3	163	1999	The Netherlands	0	0	0	0	0
308	CIP 52.208	82	Unknown	Unknown	0	0	0	0	0
321	IPEUC-926	82	1984	France	0	0	0	0	0
325	CIP 52.204	86	Unknown	Unknown	0	0	0	0	0
355	CIP 52.205	154	Unknown	Unknown	0	0	0	0	0
360	CIP 52.226	155	Unknown	Unknown	0	0	0	0	0
361	CIP 52.229	59	Unknown	Unknown	1	0	0	0	1
363	CIP 52.230	47	Unknown	Unknown	1	0	0	0	1
370	CIP 53.12	171	Unknown	Unknown	0	0	0	0	1
373	IPEUC-1037	23	1985	France	0	0	0	0	0
374	IPEUC-1056	23	1985	France	0	0	0	0	0
375	IPEUC-1570	23	1988	France	0	0	0	0	0
380	03-9138	65	2003	Martinique	0	0	0	0	0
381	CIP 52.145	66	1935	Indonesia	0	0	0	0	1
383	Zaire1	57	Unknown	France	0	0	0	0	0
397	A5011	23	Unknown	Taiwan	0	0	0	0	0
398	NTUH-K2044	23	Unknown	Taiwan	0	0	0	0	0
408	2-3	133	Unknown	The Netherlands	0	0	0	0	1
410	3-2	62	Unknown	The Netherlands	0	0	0	0	0
412	5-2	55	Unknown	The Netherlands	0	0	0	0	0
798	50518740	258	2011	Norway	1	1	0	0	1
1490	M49	147	2020	India	0	0	1	0	0
1491	M53	147	2020	India	0	0	1	0	0
1492	M54	16	2020	India	0	0	1	0	0
1493	M55	147	2020	India	0	0	1	0	0
1494	M59	42	2020	India	0	0	1	0	0
1495	MyNCGM268	5912	2016	Myanmar	0	0	1	0	0
1496	c170	827	2020	China	0	0	0	0	0
1499	c160	37	2020	China	1	0	0	0	1
1504	K23	5921	2020	Sudan	0	0	0	0	0
1509	BJ1-GA	380	2011	France	0	0	0	0	1
1510	T69	375	2010	France	0	0	0	0	0
1511	SA1	86	2008	France	0	0	0	0	0
1513	100519185	86	2010	France	0	0	0	0	0
1514	hvKP1	86	Unknown	USA	0	0	0	0	0
1515	MET1_63/88063	23	2004	France	0	0	0	0	0
1516	SA2	23	Unknown	France	0	0	0	0	0
1517	SA12	23	2008	France	0	0	0	0	0
1518	A18970	23	Unknown	France	0	0	0	0	0
1519	BJ-LI	23	2010	France	0	0	0	0	0
1520	BP1011625	23	2011	France	0	0	0	0	0
1522	20479	23	2012	France	0	0	0	0	0
1523	BG094	23	2007	Madagascar	0	0	0	0	0
1524	BG130	23	2008	Vietnam	0	0	0	0	0
1525	BG141	23	2007	Madagascar	0	0	0	0	0
1527	SA17	380	2008	France	0	0	0	0	1
1528	T88	86	2009	France	0	0	0	0	0
1529	BJ2-KE	679	2010	France	0	0	0	0	1
1530	CG43	86	Unknown	Taiwan	0	0	0	0	0
1531	IPEUC-1279	65	1987	France	0	0	0	0	0
1532	IPEUC-340	86	1975	France	0	0	0	0	0
1533	IPEUC-1106	559	Unknown	France	0	0	0	0	1
1534	SA25	380	2010	France	0	0	0	0	1
1535	SA26	380	2010	France	0	0	0	0	1
1537	L3	25	2008	France	0	0	0	0	0
1538	L8	380	2008	France	0	0	0	0	1
1539	1162281	133	Unknown	USA	0	0	0	0	1
1540	1191100241	395	2011	The Netherlands	1	0	0	0	1
1542	4_1_44FAA	1221	Unknown	Canada	0	0	0	0	1
1543	CH1031	35	2012	France	1	0	0	0	0
1544	LM21	12	1992	France	0	0	0	0	0
1546	DSM 30104T	3	Unknown	Unknown	0	0	0	0	0
1547	HS11286	11	2011	China	0	1	0	0	0
1548	KCTC 2242	375	Unknown	South Korea	0	0	0	0	0
1549	KPNIH2	258	2011	USA	1	1	0	0	1
1550	KPNIH1	258	2011	USA	1	1	0	0	1
1552	KpQ3	37	2008	Spain	0	0	0	0	1
1553	LZ	1222	Unknown	China	0	0	0	0	0
1557	610356538	382	2009	France	0	0	0	0	0
1558	BJ-CH1	340	2009	France	0	0	0	0	1
1559	KpS12	520	Unknown	France	1	0	0	0	0
1560	ST512-K30BO	512	Unknown	Italy	0	1	0	0	0
1561	WGLW1	48	Unknown	USA	1	0	0	0	1
1562	WGLW2	14	Unknown	USA	1	0	0	0	1
1563	WGLW5	134	Unknown	USA	1	0	0	0	1
1599	KPNIH5	258	2011	USA	1	1	0	0	1
1600	KPNIH6	258	2011	USA	1	1	0	0	1
1601	KPNIH4	258	2011	USA	1	1	0	0	1
1602	KPNIH7	258	2011	USA	1	1	0	0	1
1603	KPNIH8	258	2011	USA	1	1	0	0	1
1604	KPNIH9	258	2011	USA	1	1	0	0	1
1605	KPNIH10	258	2011	USA	1	1	0	0	1
1606	KPNIH11	258	2011	USA	1	1	0	0	1
1607	KPNIH12	258	2011	USA	1	1	0	0	1
1608	KPNIH14	258	2011	USA	1	1	0	0	1
1609	KPNIH16	258	2011	USA	1	1	0	0	1
1610	KPNIH17	258	2011	USA	1	1	0	0	1
1611	KPNIH18	258	2011	USA	1	1	0	0	1
1612	KPNIH19	258	2011	USA	1	1	0	0	1
1613	KPNIH20	258	2011	USA	1	1	0	0	1
1614	KPNIH21	258	2011	USA	1	1	0	0	1
1615	KPNIH22	258	2011	USA	1	1	0	0	1
1616	KPNIH23	258	2011	USA	0	1	0	0	1
1617	JHCK1	14	2012	Argentina	1	0	0	0	1
1618	VA360	258	2007	USA	1	1	0	0	0
1619	RYC492	35	1984	Spain	0	0	0	0	0
1620	HSL4	35	Unknown	China	0	0	0	0	0
1633	ATCC BAA-1705	258	2007	USA	1	1	0	0	1
1634	ATCC BAA-2146	11	2010	USA	0	0	1	0	1
1636	1084	23	2002	Taiwan	0	0	0	0	0
1637	361_1301	258	2012	USA	0	1	0	0	0
1638	440_1540	258	2012	USA	1	1	0	0	0
1639	500_1420	258	2012	USA	0	1	0	0	0
1640	540_1460	258	2012	USA	0	1	0	0	1
1641	646_1568	258	2012	USA	0	1	0	0	0
1643	ATCC 25955	1271	Unknown	China	1	0	0	0	1
1644	G5-2	1271	Unknown	China	1	0	0	0	1
1645	JH1	134	Unknown	USA	1	0	0	0	1
1646	KP-11	1272	2004	USA	0	1	0	0	1
1647	KP-7	1272	2004	USA	0	1	0	0	1
1648	PR04	1402	2009	Malaysia	0	0	0	0	0
1649	UHKPC52	258	2008	USA	1	0	0	0	0
1650	UHKPC01	258	2007	USA	1	1	0	0	1
1651	UHKPC04	258	2007	USA	1	1	0	0	0
1652	UHKPC05	258	2008	USA	1	1	0	0	0
1653	UHKPC09	258	2007	USA	1	1	0	0	0
1654	UHKPC22	258	2008	USA	0	1	0	0	1
1655	UHKPC23	258	2008	USA	1	1	0	0	0
1656	UHKPC24	258	2008	USA	0	1	0	0	0
1657	UHKPC26	258	2008	USA	1	1	0	0	0
1658	UHKPC27	258	2008	USA	1	1	0	0	1
1659	UHKPC29	258	2008	USA	0	1	0	0	0
1660	UHKPC32	258	2008	USA	0	1	0	0	1
1661	UHKPC40	258	2008	USA	0	1	0	0	0
1662	UHKPC45	258	2008	USA	0	1	0	0	1
1663	UHKPC48	258	2008	USA	0	1	0	0	1
1664	UHKPC57	15	2008	USA	1	1	0	0	1
1665	UHKPC81	234	2008	USA	1	1	0	0	1
1666	VAKPC252	258	2010	USA	0	1	0	0	0
1667	VAKPC254	258	2010	USA	0	1	0	0	0
1668	VAKPC269	258	2011	USA	0	1	0	0	0
1669	VAKPC270	258	2011	USA	0	1	0	0	0
1670	VAKPC276	258	2011	USA	0	1	0	0	0
1671	VAKPC278	258	2011	USA	0	1	0	0	0
1672	VAKPC280	258	2011	USA	0	1	0	0	0
1673	VAKPC297	258	2011	USA	0	1	0	0	1
1674	VAKPC309	258	2011	USA	0	1	0	0	0
1676	Ecl8	375	Unknown	United Kingdom	0	0	0	0	0
1678	LCT-KP214	48	Unknown	China	1	0	0	0	1
1679	DMC0526	258	2010	USA	0	1	0	0	1
1682	ST258-K26BO	258	Unknown	Italy	1	1	0	0	0
1683	ST258-K28BO	258	Unknown	Italy	1	1	0	0	1
1684	WGLW3	48	Unknown	Unknown	1	0	0	0	1
1685	KPBj1E_w20_258	461	2003	France	0	0	0	0	1
1687	120_1020	258	2012	USA	1	1	0	0	0
1688	140_1040	258	2011	USA	1	1	0	0	0
1689	160_1080	258	2012	USA	0	1	0	0	0
1690	280_1220	258	2012	USA	0	1	0	0	0
1691	DMC0799	45	2010	USA	0	1	0	0	0
1692	DMC1097	258	2010	USA	0	1	0	0	1
1693	DMC1316	258	2010	USA	0	0	0	0	0
1694	UHKPC02	258	2007	USA	0	1	0	0	1
1695	UHKPC06	258	2007	USA	0	1	0	0	0
1696	UHKPC07	258	2007	USA	1	1	0	0	0
1697	UHKPC17	258	2008	USA	0	1	0	0	1
1698	UHKPC179	15	2008	USA	1	0	0	0	1
1699	UHKPC18	258	2008	USA	0	1	0	0	1
1700	UHKPC28	258	2008	USA	0	1	0	0	0
1701	UHKPC31	258	2008	USA	0	1	0	0	0
1702	UHKPC33	258	2008	USA	1	1	0	0	0
1703	UHKPC47	258	2008	USA	1	1	0	0	0
1704	UHKPC59	258	2008	USA	0	1	0	0	1
1705	UHKPC61	258	2008	USA	0	1	0	0	0
1706	UHKPC67	258	2008	USA	0	1	0	0	0
1707	UHKPC69	258	2008	USA	0	1	0	0	1
1708	UHKPC77	258	2008	USA	0	1	0	0	1
1709	UHKPC96	258	2008	USA	0	1	0	0	1
1711	JM45	11	2010	China	1	1	0	0	1
1713	LCT-KP182	48	Unknown	China	1	0	0	0	1
1714	LCT-KP289	48	Unknown	China	1	0	0	0	1
1715	UKKV901664	258	2002	USA	0	1	0	0	1
1716	MP14	258	2011	South Korea	0	1	0	0	1
1717	KPBj1E_w21_277	461	2003	France	0	0	0	0	1
1719	KPBj1E_w23_274	461	2003	France	0	0	0	0	1
1722	CG43	86	Unknown	Taiwan	0	0	0	0	0
1723	303K	15	2010	Taiwan	0	0	1	0	1
1724	KP-1	29	Unknown	Australia	0	0	0	0	0
1725	BIDMC 12C	258	Unknown	Unknown	0	1	0	0	1
1726	BIDMC 16	258	Unknown	Unknown	1	1	0	0	1
1727	BIDMC 18C	258	Unknown	Unknown	1	1	0	0	1
1728	BIDMC 21	37	2012	Unknown	0	0	0	0	0
1729	BIDMC 22	1189	Unknown	Unknown	0	0	0	0	0
1730	BIDMC 23	111	2012	Unknown	1	0	0	0	0
1731	BIDMC 24	1430	2012	Unknown	0	0	0	0	0
1732	BIDMC 25	186	2012	Unknown	1	0	0	0	1
1733	BIDMC 36	661	2012	Unknown	0	0	0	0	0
1734	BIDMC 40	34	2012	Unknown	0	0	0	0	1
1735	BIDMC 41	37	2012	Unknown	0	0	0	0	1
1736	BWH 28	133	Unknown	Unknown	1	0	0	0	1
1737	BWH 30	1431	Unknown	Unknown	1	0	0	0	1
1738	MGH 17	134	Unknown	Unknown	0	0	0	0	0
1739	MGH 18	20	Unknown	Unknown	1	0	0	0	1
1740	MGH 19	1432	Unknown	Unknown	0	0	0	0	0
1742	MGH 21	111	Unknown	Unknown	1	0	0	0	1
1743	MGH 30	37	Unknown	Unknown	0	0	0	0	0
1744	MGH 32	111	Unknown	Unknown	1	0	0	0	1
1745	MGH 36	466	Unknown	Unknown	1	0	0	0	1
1748	MGH 46	14	Unknown	Unknown	1	0	0	0	1
1749	MGH 48	1436	Unknown	Unknown	0	0	0	0	1
1752	UCICRE 2	37	Unknown	Unknown	1	0	0	0	1
1753	UCICRE 4	14	Unknown	Unknown	0	0	0	0	1
1754	UCICRE 6	86	Unknown	Unknown	0	0	0	0	0
1755	UCICRE 7	17	Unknown	Unknown	0	0	0	0	0
1756	UCICRE 8	1198	Unknown	Unknown	0	0	0	0	0
1757	KKBO-1	258	2010	Italy	1	1	0	0	1
1758	KKBO-4	258	2011	Italy	1	1	0	0	1
1759	KpQ15	37	2008	Spain	0	0	0	0	1
1760	KpQ24	37	2008	Spain	0	0	0	0	1
1761	Kp13	442	2009	Brazil	0	1	0	0	0
1762	30660/NJST258_1	258	2010	USA	0	1	0	0	1
1763	30684/NJST258_2	258	2010	USA	0	1	0	0	0
1764	KPNIH27	34	2012	USA	1	1	0	0	1
1809	KPR0928	258	2012	USA	0	0	0	0	0
1810	blaNDM-1	395	2012	USA	0	0	1	0	0
1811	KPNIH24	258	2012	USA	1	1	0	0	1
1812	K21Sp	42	2004	Vietnam	0	0	0	0	1
1813	ATCC 43816 KPPR1	493	2010	USA	0	0	0	0	0
1814	PittNDM01	14	Unknown	USA	0	0	0	0	0
1819	IA565	105	1981	USA	0	0	0	0	0
1820	DB44834/96	42	1996	Singapore	0	0	0	0	1
1821	K86N	42	2004	Vietnam	0	0	0	0	1
1823	SB3332	65	Unknown	unknown	0	0	0	0	0
1828	NCSR101	11	2007	Vietnam	1	0	0	0	1
1829	DM23092/04	11	2004	Singapore	0	0	0	0	1
1830	DU38032/05	11	2005	Singapore	1	0	0	0	1
1831	DU4033/04	11	2004	Singapore	1	0	0	0	1
1832	DR5092/05	11	2005	Singapore	0	0	0	0	1
1833	DU10252/04	11	2004	Singapore	0	0	0	0	1
1834	K242An	395	2005	Vietnam	0	0	0	0	1
2591	KpVA-8	512	2013	Italy	1	1	0	0	1
2592	KpVA-9	512	2013	Italy	0	1	0	0	0
2593	KpVA-10	512	2013	Italy	1	1	0	0	1
2594	KpVA-11	512	2013	Italy	1	1	0	0	1
2595	KpVA-12	512	2013	Italy	0	1	0	0	0
2596	KpVA-13	512	2013	Italy	1	1	0	0	0
2597	KpVA-14	512	2013	Italy	1	1	0	0	1
2731	SB4936	86	2014	Guadeloupe	0	0	0	0	0
2735	KpVA-1	512	2012	Italy	1	1	0	0	1
2736	KpVA-2	258	2013	Italy	0	1	0	0	1
2737	KpVA-3	258	2013	Italy	0	1	0	0	1
2738	KpVA-4	258	2011	Italy	0	0	0	0	0
2739	KpVA-5	258	2011	Italy	1	1	0	0	1
2740	KpVA-6	258	2011	Italy	0	1	0	0	0
2741	KpVA-7	258	2011	Italy	1	1	0	0	0
2742	KpVA-15	512	2013	Italy	1	1	0	0	1
2743	KpVA-16	512	2013	Italy	0	1	0	0	1
2751	101BO	512	2012	Italy	0	1	0	0	1
2752	102BO	512	2012	Italy	0	1	0	0	1
2753	103BO	512	2012	Italy	0	1	0	0	1
2754	104BO	512	2012	Italy	0	1	0	0	1
2755	11PV	258	2013	Italy	0	1	0	0	1
2757	13PV	258	2013	Italy	0	1	0	0	1
2780	1769	258	2009	USA	0	1	0	0	1
2781	1770	258	2010	USA	0	0	0	0	1
2782	1771	258	2010	USA	1	1	0	0	1
2783	1772	258	2010	USA	1	1	0	0	1
2784	1773	258	2007	Canada	1	1	0	0	1
2785	1774	258	2009	Canada	1	1	0	0	1
2786	1775	258	2009	Canada	1	1	0	0	1
2787	1776-DeLeo-2014	258	2009	USA	1	1	0	0	1
2788	1778	258	2010	USA	1	1	0	0	1
2789	1779	258	2010	USA	1	1	0	0	1
2840	23PV	258	2013	Italy	0	1	0	0	1
2841	24PV	258	2013	Italy	0	1	0	0	1
2842	29BO	512	2012	Italy	0	1	0	0	0
2843	30BO	512	2012	Italy	1	1	0	0	1
2844	31AVR	512	2013	Italy	1	1	0	0	1
2845	39AVR	395	2013	Italy	0	0	0	0	0
2846	42AVR	512	2013	Italy	1	1	0	0	1
2847	43AVR	512	2013	Italy	1	1	0	0	0
2848	44AVR	512	2013	Italy	0	0	0	0	0
2849	46AVR	395	2013	Italy	0	0	0	0	0
2850	48AVR	512	2013	Italy	0	1	0	0	0
2851	50BG	258	2011	Italy	0	1	0	0	1
2852	54BG	258	2011	Italy	0	1	0	0	1
2853	56BG	258	2011	Italy	0	1	0	0	1
2855	58BG	512	2011	Italy	0	1	0	0	1
2856	71RE	258	2011	Italy	1	1	0	0	1
2857	72RE	258	2011	Italy	1	1	0	0	1
2858	73RE	258	2011	Italy	1	1	0	0	1
2859	74RE	512	2011	Italy	1	1	0	0	1
2860	75RE	258	2011	Italy	1	1	0	0	1
2861	86SGR	512	2011	Italy	1	0	0	0	0
2862	87SGR	512	2011	Italy	1	1	0	0	1
2863	88SGR	512	2011	Italy	1	1	0	0	0
2864	89SGR	512	2011	Italy	1	1	0	0	1
2865	90SGR	512	2011	Italy	1	1	0	0	1
2866	97SGR	512	2012	Italy	0	0	0	0	1
2867	KP1-I	512	2010	Italy	1	1	0	0	1
2868	KP2-R	512	2010	Italy	1	1	0	0	1
2869	KP3-S	512	2011	Italy	1	1	0	0	1
2870	KP5-R	512	2011	Italy	1	1	0	0	1
2886	015-CN-2	2108	2007	Vietnam	0	0	0	0	0
2888	07-0003m	23	2007	Vietnam	0	0	0	0	0
2893	08-049B	23	2008	Vietnam	0	0	0	0	0
2894	08-058D	231	2008	Vietnam	1	0	0	0	1
2896	08-1177m	231	2008	Vietnam	0	0	0	0	1
2897	08-475T	23	2009	Vietnam	0	0	0	0	0
2898	09-0079m	231	2009	Vietnam	0	0	0	0	1
2901	09-2503m	592	2009	Vietnam	0	0	0	0	0
2903	09-286G	499	2009	Vietnam	0	0	0	0	1
2912	1522	2110	2005	Indonesia	0	0	0	0	0
2915	1555	43	2005	Indonesia	0	0	0	0	0
2917	1576	2111	2005	Indonesia	0	0	0	0	0
2918	1585	2112	2005	Indonesia	0	0	0	0	1
2921	1753	43	2005	Indonesia	0	0	0	0	0
2922	1764	43	2005	Indonesia	0	0	0	0	0
2925	1824	2113	2005	Indonesia	0	0	0	0	0
2926	1884	709	2005	Indonesia	0	0	0	0	0
2929	1897	20	2005	Indonesia	1	0	0	0	0
2930	1993	482	2005	Indonesia	0	0	0	0	0
2932	2033	15	2005	Indonesia	0	0	0	0	0
2933	206535	111	2008	USA	0	0	0	0	0
2934	2358m	23	2008	Vietnam	0	0	0	0	0
2937	558m	660	2009	Vietnam	0	0	0	0	0
2938	59M	231	2008	Vietnam	1	0	0	0	1
2940	7085	60	2009	USA	0	0	0	0	0
2941	71B	656	2007	Vietnam	0	0	0	0	1
2943	805m	86	2009	Vietnam	0	0	0	0	0
2946	A-003-I-a-1	2115	2005	Vietnam	0	0	0	0	0
2947	AF_3927	35	2006	Laos	0	0	0	0	0
2948	AJ006	2116	2001	Australia	0	0	0	0	1
2951	AJ031	2118	2001	Australia	0	0	0	0	0
2953	AJ034	1109	2001	Australia	1	0	0	0	1
2954	AJ048	1109	2001	Australia	1	0	0	0	1
2955	AJ049	30	2001	Australia	1	0	0	0	0
2956	AJ054	36	2001	Australia	0	0	0	0	0
2960	AJ082	290	2002	Australia	0	0	0	0	0
2962	AJ094	14	2002	Australia	1	0	0	0	1
2963	AJ097	14	2002	Australia	1	0	0	0	1
2964	AJ099	294	2002	Australia	0	0	0	0	0
2966	AJ146	292	2002	Australia	0	0	0	0	0
2968	AJ155	23	2002	Australia	0	0	0	0	0
2971	AJ170	1779	2002	Australia	0	0	0	0	1
2974	AJ196	310	2002	Australia	0	0	0	0	0
2975	AJ205	43	2002	Australia	0	0	0	0	0
2976	AJ210	66	2002	Australia	0	0	0	0	1
2977	AJ211	43	2002	Australia	0	0	0	0	0
2978	AJ214	2120	2002	Australia	0	0	0	0	0
2979	AJ218	2121	2002	Australia	1	0	0	0	1
2980	AJ229	1777	2002	Australia	0	0	0	0	0
2981	AJ256	48	2002	Australia	1	0	0	0	1
2982	AJ278	200	2002	Australia	0	0	0	0	0
2984	AJ289	14	2002	Australia	0	0	0	0	0
2987	AJ299	2123	2002	Australia	0	0	0	0	0
2989	B-013-I-a-2	2124	2005	Vietnam	1	0	0	0	0
2992	D-022-I-b-1	2126	2005	Vietnam	0	0	0	0	1
2993	D-026-I-b-1	17	2005	Vietnam	0	0	0	0	1
2994	DB11802_05	17	2005	Singapore	1	0	0	0	1
2995	DB270_04	48	2004	Singapore	1	0	0	0	1
2996	DM1159_01	65	2001	Singapore	0	0	0	0	0
2997	DM11825_05	23	2005	Singapore	0	0	0	0	0
2998	DM16912_02	23	2002	Singapore	0	0	0	0	0
2999	DM17138_03	23	2003	Singapore	0	0	0	0	0
3000	DM17337_04	828	2004	Singapore	0	0	0	0	0
3001	DR19891_02	2039	2002	Singapore	0	0	0	0	1
3003	DU33062_05	15	2005	Singapore	1	0	0	0	1
3005	DU46543_08	2127	2008	Singapore	1	0	0	0	1
3007	DX259_08	184	2008	Singapore	1	0	0	0	0
3008	EW-20-R-MAC-1	76	2006	Vietnam	1	0	0	0	0
3009	EW-20-R-MAG-1	2128	2006	Vietnam	0	0	0	0	1
3010	EW-29-R-MAG	2129	2006	Vietnam	0	0	0	0	0
3011	EW-33-R-MAC-2	327	2006	Vietnam	1	0	0	0	0
3012	EW-44-R-MAG-1	2130	2006	Vietnam	0	0	0	0	0
3014	EW-67-R-MAC	2132	2006	Vietnam	1	0	0	0	0
3015	EW-68-R-MAC-1	111	2006	Vietnam	1	0	0	0	0
3016	EW-85-R-MAN	36	2006	Vietnam	0	0	0	0	0
3017	K102An	14	2004	Vietnam	1	0	0	0	1
3018	K113N	540	2004	Vietnam	0	0	0	0	1
3021	K228An	1269	2005	Vietnam	0	0	0	0	0
3022	K231An	176	2005	Vietnam	1	0	0	0	0
3023	K261An	399	2005	Vietnam	0	0	0	0	0
3024	K262N	17	2005	Vietnam	0	0	0	0	1
3027	K280N	34	2005	Vietnam	0	0	0	0	0
3028	K282Ax	48	2005	Vietnam	1	0	0	0	1
3029	K290N	1	2005	Vietnam	0	0	0	0	0
3030	K296N	2136	2005	Vietnam	0	0	0	0	1
3031	K307An	147	2005	Vietnam	0	0	0	0	0
3032	K35N	416	2004	Vietnam	1	0	0	0	1
3034	K53N	416	2004	Vietnam	1	0	0	0	1
3035	K77An	2054	2004	Vietnam	1	0	0	0	0
3036	Kp-Miami	2058	2008	USA	0	0	0	0	1
3037	KpV513	60	2006	USA	0	0	0	0	0
3038	LF_7160	15	2007	Laos	0	0	0	0	1
3039	MM50237	198	2008	USA	0	0	0	0	0
3042	Pus_15007	133	2009	Laos	0	0	0	0	0
3043	Pus_15987	23	2009	Laos	0	0	0	0	0
3044	Pus_4878	791	2007	Laos	0	0	0	0	0
3045	Pus_9314_2	23	2008	Laos	0	0	0	0	0
3046	QMP_B2-090	65	2006	USA	0	0	0	0	0
3047	QMP_B2-170	43	2006	USA	1	0	0	0	0
3048	QMP_B2-176	610	2006	USA	0	0	0	0	0
3049	QMP_B2-211	309	2006	USA	0	0	0	0	1
3050	QMP_B2-223	220	2006	USA	1	0	0	0	1
3051	QMP_B2-228	105	2006	USA	0	0	0	0	1
3052	QMP_B2-248	177	2006	USA	0	0	0	0	0
3053	QMP_B2-252	222	2006	USA	0	0	0	0	1
3057	QMP_B2-344	245	2006	USA	0	0	0	0	0
3060	QMP_B2-563	178	2006	USA	1	0	0	0	0
3062	QMP_M1-030	187	2005	USA	0	0	0	0	1
3066	QMP_M1-044	191	2005	USA	0	0	0	0	0
3067	QMP_M1-051	198	2005	USA	0	0	0	0	0
3069	QMP_M1-200	116	2005	USA	1	0	0	0	0
3070	QMP_M1-217	234	2005	USA	1	0	0	0	0
3071	QMP_M1-218	2140	2005	USA	1	0	0	0	1
3072	QMP_M1-220	183	2005	USA	1	0	0	0	0
3073	QMP_M1-222	213	2005	USA	1	0	0	0	1
3074	QMP_M1-375	185	2005	USA	1	0	0	0	1
3075	QMP_M1-376	228	2005	USA	1	0	0	0	0
3076	QMP_M1-378	199	2005	USA	1	0	0	0	0
3077	QMP_M1-406	237	2005	USA	0	0	0	0	1
3078	QMP_M1-407	230	2005	USA	0	0	0	0	1
3079	QMP_M1-413	221	2005	USA	0	0	0	0	1
3081	QMP_M1-415	221	2005	USA	0	0	0	0	1
3087	QMP_M1-561	228	2005	USA	1	0	0	0	0
3095	QMP_M1-771	2141	2006	USA	1	0	0	0	0
3096	QMP_M1-776	239	2006	USA	0	0	0	0	0
3097	QMP_M1-781	186	2006	USA	1	0	0	0	1
3105	QMP_M1-882	225	2007	USA	1	0	0	0	1
3106	QMP_M1-884	247	2007	USA	0	0	0	0	1
3108	QMP_M1-886	189	2007	USA	0	0	0	0	0
3130	QMP_M2-488	294	2007	USA	0	0	0	0	0
3131	QMP_M2-654	295	2007	USA	0	0	0	0	0
3134	QMP_Z4-702	442	2006	USA	1	0	0	0	0
3137	QMP_Z4-716	194	2006	USA	1	0	0	0	1
3140	ST_752	15	2008	Laos	0	0	0	0	0
3141	U_12567	15	2008	Laos	0	0	0	0	1
3142	U_13792_2	273	2009	Laos	0	0	0	0	0
3143	U_16821	530	2009	Laos	1	0	0	0	1
3146	UI_14245	2142	Unknown	Laos	0	0	0	0	0
3148	UI_2213	1948	2002	Laos	0	0	0	0	1
3150	UI_3324	1190	2003	Laos	0	0	0	0	0
3153	UI_522	587	2000	Laos	0	0	0	0	0
3154	UI_6167	515	2005	Laos	1	0	0	0	0
3155	UI_6717	17	2005	Laos	1	0	0	0	1
3157	UI_8601	2145	2006	Laos	0	0	0	0	1
3159	UV1172	416	2004	Vietnam	1	0	0	0	1
3160	UV1625	540	2007	Vietnam	0	0	0	0	1
3161	UV1714	2054	2007	Vietnam	1	0	0	0	0
3162	UV937	20	2003	Vietnam	0	0	0	0	0
3558	K46-62	2134	2007	Norway	0	0	0	0	0
3560	K48-58	258	2008	Norway	1	1	0	0	1
3561	K52-10	258	2008	Norway	1	1	0	0	0
3563	K52-43	258	2008	Norway	1	1	0	0	0
3567	K57-33	461	2009	Norway	0	1	0	0	1
3568	K66-45	11	2010	Norway	0	0	1	0	1
3569	K66-62	258	2010	Norway	0	1	0	0	1
3571	K67-17	258	2010	Norway	1	1	0	0	1
3572	K68-18	147	2010	Norway	0	0	0	1	1
3573	K68-73	147	2010	Norway	1	0	0	1	1
3574	50509588	258	2011	Norway	1	1	0	0	1
3576	50572569	405	2011	Norway	1	0	0	0	1
3577	50580255	147	2012	Norway	0	0	1	0	1
3578	50606221	340	2012	Norway	0	1	0	0	1
3579	50625602	11	2012	Norway	0	0	0	0	0
3580	50627996	11	2012	Norway	1	0	1	0	1
3582	50675619	336	2012	Norway	1	0	1	0	1
3583	50690310	17	2013	Norway	1	0	1	0	1
3584	50700924	187	2013	Norway	0	0	0	0	0
3585	50732159	258	2013	Norway	0	1	0	0	1
3586	50806829	11	2013	Norway	0	0	0	0	0
3587	50752501	101	2013	Norway	0	0	1	0	0
3588	50825040	17	2014	Norway	0	0	1	0	1
3589	50834782	258	2014	Norway	0	1	0	0	0
3590	50877064	37	2014	Norway	0	0	1	0	0
3592	50884375	14	2014	Norway	1	0	0	0	1
3593	50893576	855	2014	Norway	1	1	0	0	1
3749	SB4551	258	2011	Ireland	1	1	0	0	1
3753	KPNIH13	258	Unknown	USA	1	1	0	0	1
3754	KPNIH15	258	Unknown	USA	1	1	0	0	1
3755	CHS01	258	2012	USA	1	1	0	0	1
3756	CHS04	258	2012	USA	1	1	0	0	1
3757	Kb140	258	2012	USA	1	1	0	0	0
3758	Kb677	258	2012	USA	0	1	0	0	1
3759	ST258_FL	258	2008	USA	1	1	0	0	1
3760	KP4-R	512	2011	Italy	1	1	0	0	1
3761	KPNIH32	258	2013	USA	1	1	0	0	1
3762	KPNIH33	258	2013	USA	0	1	0	0	0
3763	Brazil-2007a	258	2007	Brazil	1	1	0	0	1
3764	Brazil-2007b	258	2007	Brazil	1	1	0	0	1
3765	Colombia-2009a	258	2009	Colombia	1	1	0	0	1
3766	Colombia-2009b	258	2009	Colombia	1	1	0	0	1
3767	Denmark-2009a	258	2009	Denmark	1	1	0	0	1
3768	Denmark-2009b	258	2009	Denmark	1	1	0	0	1
3769	Finland-2009a	258	2009	Finland	0	1	0	0	1
3770	Finland-2009b	258	2009	Finland	1	1	0	0	1
3771	Finland-2009c	258	2009	Finland	1	1	0	0	1
3772	Greece-2007	258	2007	Greece	1	1	0	0	1
3773	Greece-2008	258	2008	Greece	1	1	0	0	1
3774	Greece-2009	258	2009	Greece	1	1	0	0	1
3775	Greece-2010	258	2010	Greece	1	1	0	0	1
3776	Greece-2011	258	2011	Greece	1	1	0	0	1
3777	Italy-2008	258	2008	Italy	1	1	0	0	1
3778	Italy-2009	258	2009	Italy	1	1	0	0	1
3779	Italy-2011a	258	2011	Italy	1	1	0	0	1
3780	Italy-2011b	258	2011	Italy	0	1	0	0	1
3781	Italy-Palermo-2008	258	2008	Italy	1	1	0	0	1
3782	Italy-Palermo-2009a	258	2009	Italy	1	1	0	0	1
3783	Italy-Palermo-2009b	258	2009	Italy	1	1	0	0	1
3784	Italy-Palermo-2009c	258	2009	Italy	1	1	0	0	1
3785	Italy-Palermo-2009d	258	2009	Italy	1	1	0	0	1
3786	Italy-Palermo-2009e	258	2009	Italy	1	1	0	0	1
3787	Italy-Palermo-2009g	258	2009	Italy	1	1	0	0	1
3788	Italy-Palermo-2009h	258	2009	Italy	1	1	0	0	1
3789	Italy-Palermo-2009i	258	2009	Italy	1	1	0	0	1
3790	Italy-Palermo-2009j	258	2009	Italy	1	1	0	0	1
3791	Italy-Palermo-2009k	258	2009	Italy	1	1	0	0	1
3792	Italy-Palermo-2009l	258	2009	Italy	1	1	0	0	1
3793	Italy-Palermo-2010a	258	2010	Italy	1	1	0	0	1
3794	Italy-Palermo-2010b	258	2010	Italy	1	1	0	0	1
3795	Italy-Palermo-2010c	258	2010	Italy	1	1	0	0	1
3796	Italy-Palermo-2010d	258	2010	Italy	1	1	0	0	1
3797	Italy-Palermo-2010e	258	2010	Italy	1	1	0	0	1
3798	Italy-Palermo-2011a	258	2011	Italy	1	1	0	0	1
3799	Italy-Palermo-2011b	258	2011	Italy	1	1	0	0	1
3800	Italy-Palermo-2011c	258	2011	Italy	1	1	0	0	1
3801	Italy-Palermo-2011d	258	2011	Italy	1	1	0	0	1
3802	Italy-Palermo-2011e	258	2011	Italy	1	1	0	0	1
3803	Italy-Palermo-2011f	258	2011	Italy	1	1	0	0	1
3804	Italy-Palermo-2011g	258	2011	Italy	1	1	0	0	1
3805	Italy-Palermo-2011h	258	2011	Italy	1	1	0	0	1
3806	Italy-Palermo-2011i	258	2011	Italy	1	1	0	0	1
3807	Italy-Palermo-2011j	258	2011	Italy	1	1	0	0	1
3808	Poland-2008	258	2008	Poland	0	1	0	0	1
3809	Poland-2009a	258	2009	Poland	1	1	0	0	1
3810	Poland-2009b	258	2009	Poland	1	1	0	0	1
3811	Poland-2009d	258	2009	Poland	1	1	0	0	1
3812	Poland-2009e	258	2009	Poland	1	1	0	0	1
3813	US-AZ-2006a	258	2006	USA	1	1	0	0	1
3814	US-AZ-2006b	258	2006	USA	1	1	0	0	1
3815	US-CA-2007b	258	2007	USA	1	0	0	0	1
3816	US-CO-2007	258	2007	USA	1	1	0	0	1
3817	US-DE-2006	258	2006	USA	1	1	0	0	1
3818	US-DE-2007	258	2007	USA	1	0	0	0	1
3819	US-FL-2011	258	2011	USA	0	1	0	0	1
3820	US-GA-2006a	258	2006	USA	1	1	0	0	1
3821	US-GA-2007	258	2007	USA	1	0	0	0	1
3822	US-GA-2009a	258	2009	USA	1	1	0	0	1
3823	US-GA-2009c	258	2009	USA	0	1	0	0	1
3824	US-GA-2009d	258	2009	USA	1	1	0	0	1
3825	US-IL-2008a	258	2008	USA	1	1	0	0	1
3826	US-IL-2009a	258	2009	USA	1	1	0	0	1
3827	US-IL-2009b	258	2009	USA	0	1	0	0	1
3828	US-MA-2007	258	2007	USA	1	1	0	0	1
3829	US-MA-2008	258	2008	USA	1	0	0	0	1
3830	US-ND-2011	258	2011	USA	1	1	0	0	1
3831	US-NH-2008	258	2008	USA	1	1	0	0	1
3832	US-NJ-2003	258	2003	USA	1	1	0	0	1
3833	US-NJ-2004a	258	2004	USA	0	1	0	0	1
3834	US-NJ-2004b	258	2004	USA	1	1	0	0	1
3835	US-NJ-2005	258	2005	USA	0	1	0	0	1
3836	US-NJ-2006	258	2006	USA	0	1	0	0	0
3837	US-NJ-2007a	258	2007	USA	0	0	0	0	0
3838	US-NJ-2007b	258	2007	USA	1	1	0	0	1
3839	US-NM-2007	258	2007	USA	1	1	0	0	1
3840	US-NY-2004b	258	2004	USA	1	1	0	0	1
3841	US-NY-2005a	258	2005	USA	1	1	0	0	1
3842	US-NY-2005c	258	2005	USA	1	1	0	0	1
3843	US-NY-2005d	258	2005	USA	1	1	0	0	1
3844	US-NY-2009a	258	2009	USA	1	1	0	0	1
3845	US-NY-2009b	258	2009	USA	1	1	0	0	1
3846	US-NY-2009c	258	2009	USA	1	1	0	0	1
3847	US-NY-2010	258	2010	USA	0	1	0	0	0
3848	US-OR-2010	258	2010	USA	1	1	0	0	1
3849	US-PA-2005a	258	2005	USA	1	1	0	0	1
3850	US-PA-2005b	258	2005	USA	1	1	0	0	1
3851	US-PA-2007	258	2007	USA	1	0	0	0	1
3852	US-PA-2008	258	2008	USA	1	1	0	0	1
3853	US-PA-2011a	258	2011	USA	1	1	0	0	1
3854	US-PA-2011b	258	2011	USA	1	1	0	0	1
3855	US-RI-2008	258	2008	USA	1	0	0	0	1
3856	US-SD-2012	258	2012	USA	1	1	0	0	1
3857	US-VA-2008a	258	2008	USA	1	1	0	0	1
3858	US-WV-2011a	258	2011	USA	1	1	0	0	1
3859	US-WV-2011b	258	2011	USA	0	1	0	0	1
3860	Canada-2009a	512	2009	Canada	1	1	0	0	1
3861	Italy-2011c	512	2011	Italy	1	1	0	0	1
3862	Australia-2010	1199	2010	Australia	1	1	0	0	1
3877	KP48	307	2014	Italy	1	1	0	0	1
3901	H150820806	307	2015	United Kingdom	1	1	0	0	1
3902	H151300628	307	2015	United Kingdom	0	1	0	0	1
3903	H151400610	307	2015	United Kingdom	0	1	0	0	1
3905	H151440672	307	2015	United Kingdom	0	1	0	0	1
3906	H154440769	2975	2015	United Kingdom	1	1	0	0	1
3907	H151440671	307	2015	United Kingdom	0	1	0	0	0
3908	H155360912	307	2015	United Kingdom	0	1	0	0	0
4013	48	307	2014	Italy	1	1	0	0	1
4014	CIV4	307	2014	Italy	0	1	0	0	1
4015	49	307	2013	Colombia	1	0	0	0	1
4016	43	307	2014	Colombia	1	0	0	0	1
4047	463	2359	2014	USA	0	0	0	0	1
4049	868	1691	2014	USA	1	0	0	0	1
4053	997	17	2014	USA	1	0	0	0	1
4055	1003	45	2014	USA	1	0	0	0	1
4057	1043	34	2014	USA	0	0	0	0	1
4060	734	34	2014	USA	0	0	0	0	0
4061	1223	643	2014	USA	0	0	0	0	1
4063	1584	1322	2014	USA	0	0	0	0	0
4065	1875	152	2014	USA	1	0	0	0	1
4066	1950	152	2014	USA	1	0	0	0	1
4067	1967	433	2014	USA	0	0	0	0	1
4068	1968	20	2014	USA	0	0	0	0	1
4072	688	280	2014	USA	0	0	0	0	1
4073	714	280	2014	USA	0	0	0	0	1
4074	767	37	2014	USA	0	0	0	0	1
4075	664	37	2014	USA	0	0	0	0	1
4367	KpPA1CR	392	2015	Italy	0	1	0	0	1
4368	KpPA2CR	395	2015	Italy	0	1	0	0	1
4369	KpPA3CR	392	2015	Italy	0	0	0	0	1
4370	KpPA4CR	395	2016	Italy	1	1	0	0	1
4371	KpPA5CR	307	2015	Italy	1	0	0	0	1
4372	KpPA6CR	512	2015	Italy	0	1	0	0	1
4373	KpPA7CR	512	2015	Italy	1	1	0	0	1
4374	KpPA8CR	512	2015	Italy	0	1	0	0	1
4375	KpPA9CR	101	2015	Italy	0	1	0	0	0
4376	KpPA10CR	395	2015	Italy	0	1	0	0	1
4377	KpPA11CR	512	2015	Italy	1	1	0	0	1
4378	KpPA12CR	258	2015	Italy	1	1	0	0	1
4379	KpPA13CR	307	2014	Italy	1	1	0	0	1
4380	KpPA14CR	405	2014	Italy	1	1	0	0	1
4381	KpPA15CR	348	2014	Italy	0	0	0	0	1
4382	KpPA16CR	512	2016	Italy	1	1	0	0	1
4383	KpPA17CR	348	2016	Italy	0	0	0	0	1
4384	KpPA18CR	258	2016	Italy	1	1	0	0	1
4385	KpPA19CR	512	2016	Italy	1	1	0	0	1
4386	KpPA20CR	307	2016	Italy	1	1	0	0	1
4387	KpPA21CR	258	2016	Italy	1	1	0	0	1
4388	KpPA22CR	512	2016	Italy	0	1	0	0	1
4389	KpPA23CR	258	2016	Italy	1	1	0	0	1
4390	KpPA24CR	258	2016	Italy	1	1	0	0	1
4391	KpPA25CR	512	2016	Italy	1	1	0	0	1
4392	KpPA1CS	392	2015	Italy	0	0	0	0	1
4393	KpPA2CS	466	2015	Italy	1	0	0	0	1
4394	KpPA3CS	1727	2015	Italy	0	0	0	0	1
4395	KpPA4CS	392	2016	Italy	0	0	0	0	1
4396	KpPA5CS	587	2015	Italy	0	0	0	0	0
4397	KpPA6CS	405	2015	Italy	1	0	0	0	1
4398	KpPA7CS	405	2015	Italy	1	0	0	0	1
4400	KpPA9CS	15	2015	Italy	1	0	0	0	1
4401	KpPA10CS	416	2015	Italy	0	0	0	0	1
4402	KpPA11CS	378	2015	Italy	0	0	0	0	1
4403	KpPA12CS	405	2015	Italy	1	0	0	0	1
4404	KpPA13CS	1393	2014	Italy	0	0	0	0	0
4405	KpPA14CS	405	2014	Italy	1	0	0	0	1
4406	KpPA15CS	15	2014	Italy	1	0	0	0	1
4407	KpPA16CS	405	2016	Italy	1	0	0	0	1
4408	KpPA17CS	392	2016	Italy	0	0	0	0	1
4409	KpPA18CS	976	2016	Italy	1	0	0	0	1
4410	KpPA19CS	395	2016	Italy	1	0	0	0	1
4411	KpPA20CS	37	2016	Italy	0	0	0	0	1
4412	KpPA21CS	307	2016	Italy	1	0	0	0	0
4413	KpPA22CS	239	2016	Italy	0	0	0	0	1
4414	KpPA23CS	395	2016	Italy	1	0	0	0	1
4415	KpPA24CS	15	2016	Italy	1	0	0	0	1
4416	KpPA25CS	307	2016	Italy	1	0	0	0	1
4418	SB5372	8	2015	Madagascar	0	0	0	0	0
4422	SB5376	1621	2015	Madagascar	0	0	0	0	0
4424	SB5378	1621	2015	Madagascar	0	0	0	0	0
4426	SB5380	70	2015	Madagascar	1	0	0	0	1
4428	SB5382	1621	2015	Madagascar	0	0	0	0	0
4429	SB5383	491	2015	Madagascar	1	0	0	0	1
4430	SB5384	1429	2015	Madagascar	0	0	0	0	1
4431	SB5385	1873	2015	Madagascar	0	0	0	0	0
4435	SB5389	873	2015	Madagascar	0	0	0	0	1
4436	SB5390	111	2015	Madagascar	0	0	0	0	1
4437	SB5391	1	2015	Madagascar	1	0	0	0	1
4438	SB5392	2467	2015	Madagascar	0	0	0	0	0
4439	SB5393	873	2015	Madagascar	0	0	0	0	1
4441	SB5395	2177	2015	Madagascar	0	0	0	0	0
4443	SB5397	337	2015	Madagascar	0	0	0	0	1
4444	SB5398	37	2015	Madagascar	1	0	0	0	1
4445	SB5399	629	Unknown	Madagascar	1	0	0	0	0
4447	SB5401	2467	2015	Madagascar	0	0	0	0	0
4449	SB5403	2471	2016	Madagascar	0	0	0	0	1
4450	SB5404	45	2016	Madagascar	0	0	0	0	1
4452	SB5406	2473	2016	Madagascar	0	0	0	0	0
4453	SB5407	1429	2016	Madagascar	0	0	0	0	1
4454	SB5408	2474	2016	Madagascar	1	0	0	0	1
4457	SB5411	37	2016	Madagascar	1	0	0	0	1
4458	SB5412	37	2016	Madagascar	1	0	0	0	1
4461	SB5415	441	2016	Madagascar	0	0	0	0	1
4463	SB5417	2480	2016	Madagascar	0	0	0	0	1
4464	SB5418	2481	2016	Madagascar	0	0	0	0	0
4465	SB5419	3331	2016	Madagascar	1	0	0	0	0
4467	SB5421	17	2016	Madagascar	1	0	0	0	1
4468	SB5422	964	2016	Madagascar	0	0	0	0	1
4469	SB5423	3100	2016	Madagascar	0	0	0	0	0
4470	SB5424	2482	2016	Madagascar	0	0	0	0	1
4471	SB5425	2482	2016	Madagascar	0	0	0	0	1
4472	SB5426	25	2016	Madagascar	0	0	0	0	0
4473	SB5427	1787	2016	Madagascar	0	0	0	0	0
4475	SB5429	48	2016	Madagascar	1	0	0	0	1
4478	SB5432	1661	2016	Madagascar	0	0	0	0	0
4480	SB5434	2484	2016	Madagascar	0	0	0	0	1
4481	SB5435	872	Unknown	Madagascar	0	0	0	0	1
4482	SB5436	2485	2016	Madagascar	0	0	0	0	1
4484	SB5438	37	2016	Madagascar	0	0	0	0	0
4486	SB5440	25	2016	Madagascar	1	0	0	0	1
4487	SB5441	1537	2016	Madagascar	0	0	0	0	0
4488	SB5442	101	2016	Madagascar	1	0	0	0	0
4489	SB5443	2487	2016	Madagascar	0	0	0	0	1
4492	SB5446	770	2016	Madagascar	0	0	0	0	0
4493	SB5447	2938	2015	Madagascar	0	0	0	0	0
4496	SB5450	1429	2015	Madagascar	0	0	0	0	1
4498	SB5452	1429	2015	Madagascar	0	0	0	0	1
4499	SB5453	1429	2015	Madagascar	0	0	0	0	1
4502	SB5456	36	Unknown	Madagascar	1	0	0	0	0
4506	SB5460	37	2015	Madagascar	0	0	0	0	0
4507	SB5461	20	2015	Madagascar	0	0	0	0	0
4508	SB5462	45	2015	Madagascar	0	0	0	0	0
4509	SB5463	491	2015	Madagascar	0	0	0	0	1
4510	SB5464	1303	2015	Madagascar	0	0	0	0	1
4512	SB5466	2632	2015	Madagascar	1	0	0	0	0
4513	SB5467	2715	2015	Madagascar	0	0	0	0	0
4514	SB5468	2177	2015	Madagascar	0	0	0	0	0
4516	SB5470	1978	2015	Madagascar	0	0	0	0	1
4517	SB5471	36	2015	Madagascar	0	0	0	0	0
4518	SB5472	1198	2015	Madagascar	0	0	0	0	0
4519	SB5473	2473	2015	Madagascar	0	0	0	0	0
4524	SB5478	2504	2015	Madagascar	0	0	0	0	1
4525	SB5479	22	2015	Madagascar	0	0	0	0	0
4526	SB5480	337	2015	Madagascar	0	0	0	0	1
4527	SB5481	2505	2015	Madagascar	0	0	0	0	1
4528	SB5482	2506	2015	Madagascar	0	0	0	0	1
4529	SB5483	399	2015	Madagascar	1	0	0	0	1
4532	SB5486	1966	2016	Madagascar	0	0	0	0	0
4535	SB5489	1429	2016	Madagascar	0	0	0	0	1
4537	SB5491	491	2016	Madagascar	0	0	0	0	1
4538	SB5492	491	2016	Madagascar	0	0	0	0	1
4540	SB5494	831	2016	Madagascar	1	0	0	0	1
4543	SB5497	432	2016	Madagascar	0	0	0	0	0
4544	SB5498	2552	2016	Madagascar	0	0	0	0	0
4546	SB5500	873	2016	Madagascar	0	0	0	0	0
4548	SB5502	8	2016	Madagascar	0	0	0	0	0
4552	SB5506	2554	2016	Madagascar	0	0	0	0	0
4553	SB5507	2555	Unknown	Madagascar	0	0	0	0	0
4554	SB5508	2938	2016	Madagascar	0	0	0	0	0
4555	SB5509	337	2016	Madagascar	0	0	0	0	1
4556	SB5510	1429	2016	Madagascar	0	0	0	0	1
4557	SB5511	1429	2016	Madagascar	0	0	0	0	1
4558	SB5512	2408	2016	Madagascar	0	0	0	0	0
4559	SB5513	17	2016	Madagascar	0	0	0	0	0
4560	SB5514	1087	2016	Madagascar	1	0	0	0	1
4562	SB5516	337	Unknown	Madagascar	1	0	0	0	0
4564	SB5518	500	2016	Madagascar	0	0	0	0	1
4567	SB5521	307	2016	Madagascar	0	0	0	0	0
4568	SB5522	2556	2016	Madagascar	0	0	0	0	1
4569	SB5523	2557	2016	Madagascar	1	0	0	0	1
4570	SB5524	491	2016	Madagascar	1	0	0	0	1
4571	SB5525	65	2016	Madagascar	0	0	0	0	0
4572	SB5526	43	2016	Madagascar	0	0	0	0	0
4575	SB5529	1263	2016	Madagascar	0	0	0	0	1
4578	SB5532	37	2016	Madagascar	0	0	0	0	0
4580	SB5534	36	2016	Madagascar	0	0	0	0	0
4581	SB5535	215	2016	Madagascar	0	0	0	0	1
4584	SB5538	441	2016	Madagascar	0	0	0	0	1
4586	SB5540	337	2016	Madagascar	0	0	0	0	1
4592	SB5546	29	2016	Madagascar	0	0	0	0	1
4593	SB5547	12	2016	Madagascar	0	0	0	0	0
4594	SB5548	1213	2016	Madagascar	0	0	0	0	1
4595	SB5549	2570	2016	Madagascar	1	0	0	0	0
4596	SB5550	14	2016	Madagascar	1	0	0	0	1
4601	SB5555	872	2016	Madagascar	0	0	0	0	1
4603	SB5557	76	2016	Madagascar	0	0	0	0	1
4604	SB5558	17	2016	Madagascar	1	0	0	0	1
4605	SB5559	1787	2016	Madagascar	0	0	0	0	0
4606	SB5560	101	2016	Madagascar	0	0	0	0	1
4608	SB5562	1787	2016	Madagascar	0	0	0	0	0
4609	SB5563	1787	2016	Madagascar	0	0	0	0	0
4610	SB5564	1447	2016	Madagascar	0	0	0	0	0
4611	SB5565	337	2016	Madagascar	0	0	0	0	0
4614	SB5568	186	2016	Madagascar	0	0	0	0	1
4615	SB5569	337	2016	Madagascar	0	0	0	0	1
4617	SB5571	60	2016	Madagascar	0	0	0	0	0
4618	SB5572	234	2016	Madagascar	0	0	0	0	1
4619	SB5573	2473	2016	Madagascar	0	0	0	0	0
4620	SB5574	1429	2016	Madagascar	0	0	0	0	1
4621	SB5575	2718	2016	Madagascar	0	0	0	0	0
4622	SB5576	2053	2016	Madagascar	0	0	0	0	1
4624	SB5578	375	2016	Madagascar	0	0	0	0	0
4625	SB5579	375	2016	Madagascar	0	0	0	0	0
4626	SB5580	375	2016	Madagascar	0	0	0	0	0
4627	SB5581	48	2016	Madagascar	0	0	0	0	0
4629	SB5583	22	2016	Madagascar	0	0	0	0	0
4630	SB5584	2484	2016	Madagascar	0	0	0	0	1
4631	SB5585	39	2016	Madagascar	0	0	0	0	0
4634	SB5588	2596	2016	Madagascar	0	0	0	0	0
4635	SB5589	904	2016	Madagascar	1	0	0	0	1
4636	SB5590	2612	2016	Madagascar	0	0	0	0	0
4638	SB5592	904	Unknown	Madagascar	1	0	0	0	1
4639	SB5593	2505	2016	Madagascar	0	0	0	0	1
4640	SB5594	449	2016	Madagascar	1	0	0	0	1
4641	SB5595	449	2016	Madagascar	1	0	0	0	1
4642	SB5596	394	2016	Madagascar	1	0	0	0	1
4643	SB5597	39	2016	Madagascar	1	0	0	0	1
4645	SB5599	831	2016	Madagascar	1	0	0	0	1
4647	SB5601	394	2016	Madagascar	1	0	0	0	1
4648	SB5602	2595	2016	Madagascar	0	0	0	0	1
4649	SB5603	337	2016	Madagascar	0	0	0	0	1
4650	SB5604	2596	2016	Madagascar	0	0	0	0	0
4651	SB5605	2597	2016	Madagascar	0	0	0	0	0
4652	SB5606	2598	2016	Madagascar	0	0	0	0	0
4654	SB5608	2599	2016	Madagascar	1	0	0	0	0
4655	SB5609	60	2016	Madagascar	0	0	0	0	1
4657	SB5611	2599	2016	Madagascar	1	0	0	0	0
4658	SB5612	2599	2016	Madagascar	1	0	0	0	0
4659	SB5613	380	2016	Madagascar	0	0	0	0	1
4660	SB5614	37	2016	Madagascar	0	0	0	0	0
4662	SB5616	2459	2016	Madagascar	0	0	0	0	0
4664	SB5618	39	2016	Madagascar	0	0	0	0	0
4665	SB5619	2601	2016	Madagascar	0	0	0	0	1
4666	SB5620	37	2016	Madagascar	0	0	0	0	0
4668	SB5622	2602	2016	Madagascar	0	0	0	0	0
4669	SB5623	1609	2016	Madagascar	0	0	0	0	0
4674	Kp002	101	2011	Australia	0	0	0	0	0
4675	Kp1832	42	2001	USA	0	1	0	0	1
4676	KPNIH3	904	Unknown	Unknown	1	0	0	0	1
4677	Brazil-2006	11	2006	Brazil	1	0	0	0	1
4678	Brazil-2008a	437	2008	Brazil	1	1	0	0	1
4679	Brazil-2008b	437	2008	Brazil	1	1	0	0	1
4680	Brazil-2009a	11	2009	Brazil	0	1	0	0	1
4681	Brazil-2009b	437	2009	Brazil	0	1	0	0	0
4682	Brazil-2010a	340	2010	Brazil	0	1	0	0	1
4683	Brazil-2010b	340	2010	Brazil	0	1	0	0	1
4684	Brazil-2010c	855	2010	Brazil	1	1	0	0	1
4685	Brazil-2010d	855	2010	Brazil	0	1	0	0	1
4686	Brazil-2010e	11	2010	Brazil	0	1	0	0	0
4687	Canada-2009b	20	2009	Canada	1	1	0	0	0
4688	Canada-2009c	152	2009	Canada	1	1	0	0	1
4689	Canada-2009d	2982	2009	Canada	0	1	0	0	0
4690	Guatemala-2009	11	2009	Guatemala	1	0	0	0	1
4691	Hong Kong-2008	11	2008	Hong Kong	0	0	0	0	1
4693	India-2007b	43	2007	India	0	1	0	0	0
4694	India-2008a	437	2008	India	1	0	0	0	1
4695	India-2008b	437	2008	India	1	0	0	0	1
4696	India-2008c	437	2008	India	1	0	0	0	1
4697	Indonesia-2008	11	2008	Indonesia	0	0	0	0	1
4698	Israel-2007b	277	2007	Israel	0	1	0	0	0
4699	Israel-2007c	340	2007	Israel	1	1	0	0	1
4700	Israel-2007d	376	2007	Israel	0	1	0	0	0
4701	Italy-Palermo-2009f	37	2009	Italy	0	0	0	0	1
4702	Korea-2008	11	2008	South Korea	1	0	0	0	1
4703	Malaysia-2008	11	2008	Malaysia	1	0	0	0	1
4704	Malaysia-2009	11	2009	Malaysia	1	0	0	0	1
4705	Philippines-2009	340	2009	Philippines	1	0	0	0	1
4706	Poland-2009c	11	2009	Poland	0	1	0	0	0
4707	Singapore-2008	11	2008	Singapore	1	0	0	0	1
4708	Thailand-2007	11	2007	Thailand	1	0	0	0	1
4709	Thailand-2008a	11	2008	Thailand	1	0	0	0	1
4710	Thailand-2008b	11	2008	Thailand	1	0	0	0	1
4711	Thailand-2008c	11	2008	Thailand	1	0	0	0	1
4712	Thailand-2008d	340	2008	Thailand	1	0	0	0	1
4714	Thailand-2008f	340	2008	Thailand	1	0	0	0	1
4715	Thailand-2008g	340	2008	Thailand	1	0	0	0	1
4716	Thailand-2008h	340	2008	Thailand	1	0	0	0	1
4717	Thailand-2008i	340	2008	Thailand	1	0	0	0	1
4718	US-CA-2007a	340	2007	USA	0	1	0	0	1
4719	US-CA-2008	833	2008	USA	0	0	0	0	0
4720	US-CA-2010a	11	2010	USA	0	0	1	0	1
4721	US-CA-2010b	37	2010	USA	1	0	1	0	0
4722	US-CA-2011	14	2011	USA	1	0	1	0	1
4723	US-FL-2008	2457	2008	USA	0	1	0	0	0
4724	US-GA-2006b	20	2006	USA	0	0	0	0	0
4726	US-IL-2008b	14	2008	USA	1	1	0	0	1
4727	US-MD-2005	228	2005	USA	0	1	0	0	1
4728	US-MD-2006	11	2006	USA	0	1	0	0	0
4729	US-MD-2011	14	2011	USA	1	0	1	0	1
4731	US-MO-2006	14	2006	USA	1	1	0	0	1
4732	US-NC-1996	37	1996	USA	1	1	0	0	1
4733	US-NY-2004a	234	2004	USA	1	1	0	0	1
4734	US-NY-2004c	2983	2004	USA	0	1	0	0	1
4735	US-NY-2004d	42	2004	USA	0	1	0	0	1
4736	US-NY-2005b	65	2005	USA	0	1	0	0	0
4738	US-TX-2001	1978	2001	USA	0	0	0	0	0
4739	US-TX-2011	39	2011	USA	0	0	0	0	1
4741	US-VA-2008b	719	2008	USA	0	1	0	0	1
4742	US-WA-2010	147	2010	USA	0	0	0	1	0
4791	wbb411	2543	2016	Singapore	0	0	0	0	1
4864	SB5624	661	2016	Cambodia	0	0	0	0	1
4865	SB5625	2643	2016	Cambodia	0	0	0	0	0
4867	SB5627	2683	2016	Cambodia	0	0	0	0	1
4869	SB5629	111	2016	Cambodia	0	0	0	0	0
4872	SB5632	15	2016	Cambodia	0	0	0	0	0
4874	SB5634	1035	2016	Cambodia	1	0	0	0	1
4875	SB5635	133	2016	Cambodia	0	0	0	0	1
4877	SB5637	2648	2016	Cambodia	0	0	0	0	0
4879	SB5639	883	2016	Cambodia	0	0	0	0	1
4880	SB5640	661	2016	Cambodia	0	0	0	0	1
4883	SB5643	37	2016	Cambodia	0	0	0	0	0
4886	SB5646	1574	2016	Cambodia	0	0	0	0	0
4887	SB5647	2651	2016	Cambodia	0	0	0	0	0
4889	SB5649	2652	2016	Cambodia	1	0	0	0	1
4891	SB5651	2654	2016	Cambodia	0	0	0	0	1
4892	SB5652	307	2016	Cambodia	0	0	0	0	1
4893	SB5653	307	2016	Cambodia	0	0	0	0	1
4894	SB5654	2655	2016	Cambodia	0	0	0	0	0
4895	SB5655	1145	2016	Cambodia	0	0	0	0	0
4897	SB5657	17	2016	Cambodia	0	0	0	0	0
4898	SB5658	35	2016	Cambodia	0	0	0	0	1
4899	SB5659	76	2016	Cambodia	0	0	0	0	0
4900	SB5660	17	2016	Cambodia	0	0	0	0	0
4902	SB5662	394	2016	Cambodia	1	0	0	0	1
4903	SB5663	17	2016	Cambodia	0	0	0	0	1
4904	SB5664	105	2016	Cambodia	0	0	0	0	0
4906	SB5666	200	2016	Cambodia	0	0	0	0	0
4908	SB5668	2706	2016	Cambodia	0	0	0	0	0
4912	SB5672	2709	2016	Cambodia	1	0	0	0	1
4913	SB5673	2710	2016	Cambodia	0	0	0	0	0
4915	SB5675	1782	2016	Cambodia	1	0	0	0	1
4916	SB5676	2711	2016	Cambodia	0	0	0	0	0
4920	SB5680	2713	2016	Cambodia	0	0	0	0	0
4921	SB5681	1662	2016	Cambodia	0	0	0	0	0
4922	SB5682	35	2016	Cambodia	0	0	0	0	1
4923	SB5683	35	2016	Cambodia	0	0	0	0	1
4924	SB5684	35	2016	Cambodia	0	0	0	0	1
4926	SB5686	2690	2016	Cambodia	0	0	0	0	0
4927	SB5687	2691	2016	Cambodia	0	0	0	0	0
4928	SB5688	1662	2016	Cambodia	0	0	0	0	0
4932	SB5692	35	2016	Cambodia	0	0	0	0	1
4933	SB5693	35	2016	Cambodia	0	0	0	0	1
4934	SB5694	2692	2016	Cambodia	0	0	0	0	0
4935	SB5695	34	2016	Cambodia	0	0	0	0	1
4938	SB5698	2504	2016	Cambodia	0	0	0	0	1
4939	SB5699	111	2016	Cambodia	0	0	0	0	0
4941	SB5701	2694	2016	Cambodia	0	0	0	0	1
4942	SB5702	35	2016	Cambodia	0	0	0	0	0
4943	SB5703	35	2016	Cambodia	0	0	0	0	0
4945	SB5705	17	2016	Cambodia	0	0	0	0	1
4946	SB5706	2695	2016	Cambodia	0	0	0	0	0
4952	SB5712	111	2016	Cambodia	0	0	0	0	0
4953	SB5713	48	2016	Cambodia	1	0	0	0	1
4954	SB5714	1315	2016	Cambodia	1	0	0	0	1
4955	SB5715	76	2016	Cambodia	0	0	0	0	1
4956	SB5716	469	2016	Cambodia	0	0	0	0	0
4960	SB5720	36	2016	Cambodia	0	0	0	0	0
4961	SB5721	774	2016	Cambodia	0	0	0	0	0
4962	SB5722	2701	2016	Cambodia	0	0	0	0	0
4963	SB5723	631	2016	Cambodia	0	0	0	0	1
4964	SB5724	2702	2016	Cambodia	0	0	0	0	0
4965	SB5725	2703	2016	Cambodia	0	0	0	0	0
5212	ICBKPBO2	2646	2017	Brazil	1	0	0	0	1
5383	1210	2728	2016	Belgium	0	0	0	0	1
5423	ME160013B	37	2016	Ireland	1	0	0	0	1
5424	ME160057R	323	2016	Ireland	1	1	0	0	1
5425	ME160059D	20	2016	Ireland	0	0	0	0	1
5426	ME160081H	323	2016	Ireland	1	1	0	0	1
5428	ME160100F	198	2016	Ireland	0	0	0	0	0
5429	ME160111A	133	2016	Ireland	0	0	0	0	0
5430	ME160116J	26	2016	Ireland	1	1	0	0	0
5431	ME160134M	20	2016	Ireland	0	0	0	0	1
5432	ME160141P	11	2016	Ireland	0	0	0	0	1
5433	ME160143C	20	2016	Ireland	0	0	0	0	1
5434	ME160144T	20	2016	Ireland	0	0	0	0	1
5435	ME160156T	512	2016	Ireland	1	1	0	0	1
5436	ME160157K	111	2016	Ireland	0	0	1	0	0
5437	ME160160Q	2972	2016	Ireland	0	0	0	0	1
5438	ME160164P	11	2016	Ireland	0	0	0	0	1
5439	ME160166F	11	2016	Ireland	0	0	0	0	1
5440	ME160172E	27	2016	Ireland	0	1	0	0	0
5441	ME160177A	111	2016	Ireland	0	0	1	0	0
5442	ME160178G	11	2016	Ireland	0	0	1	0	1
5443	ME160180S	37	2016	Ireland	0	0	0	0	1
5444	ME160181G	20	2016	Ireland	0	0	0	0	1
5445	ME160189A	111	2016	Ireland	0	0	1	0	0
5446	ME160190D	36	2016	Ireland	0	0	1	0	0
5447	ME160191L	111	2016	Ireland	0	0	1	0	0
5448	ME160192G	36	2016	Ireland	1	0	1	0	1
5449	ME160193Z	111	2016	Ireland	0	0	1	0	0
5450	ME160205D	111	2016	Ireland	0	0	1	0	0
5451	ME160210T	834	2016	Ireland	1	0	0	0	1
5452	ME160218L	922	2016	Ireland	0	1	0	0	0
5453	ME160222R	883	2016	Ireland	0	0	1	0	1
5454	ME160226S	610	2016	Ireland	1	0	0	0	1
5455	ME160237L	26	2016	Ireland	1	1	0	0	1
5456	ME160238S	512	2016	Ireland	1	1	0	0	1
5457	ME160246R	111	2016	Ireland	0	0	0	0	0
5458	ME160248D	323	2016	Ireland	1	1	0	0	1
5459	ME160255J	111	2016	Ireland	0	0	0	0	0
5460	ME160270H	37	2016	Ireland	0	0	0	0	1
5461	ME160325V	37	2016	Ireland	0	0	0	0	1
5462	ME160330P	512	2016	Ireland	1	1	0	0	1
5463	ME160403P	258	2016	Ireland	1	1	0	0	1
5464	ME160427K	11	2016	Ireland	0	0	1	0	1
5467	ME160445W	922	2016	Ireland	0	0	0	0	1
5468	ME160452N	160	2016	Ireland	1	0	0	0	1
5470	ME160492B	258	2016	Ireland	1	1	0	0	1
5472	ME160514N	45	2016	Ireland	1	0	0	0	1
5474	ME160577L	48	2016	Ireland	0	0	1	0	1
5475	ME160590A	922	2016	Ireland	0	0	0	0	1
5476	ME160628E	857	2016	Ireland	0	0	0	0	1
5478	ME160632X	2984	2016	Ireland	1	0	1	0	0
5479	ME160652J	258	2016	Ireland	1	1	0	0	1
5480	ME160664J	336	2016	Ireland	1	0	0	0	1
5481	ME160667R	1373	2016	Ireland	0	0	0	0	1
5482	ME160686K	25	2016	Ireland	1	0	0	0	1
5484	ME160693P	2969	2016	Ireland	1	0	0	0	1
5486	ME160730C	25	2016	Ireland	1	0	0	0	1
5487	ME160736R	441	2016	Ireland	0	0	0	0	0
5490	ME160770Q	323	2016	Ireland	1	1	0	0	1
5492	ME160891R	307	2016	Ireland	0	0	1	0	0
5493	ME160898Q	48	2016	Ireland	0	0	1	0	1
5494	ME160908C	48	2016	Ireland	0	0	1	0	1
5495	ME160915Y	111	2016	Ireland	1	0	1	0	0
5496	ME160918A	48	2016	Ireland	0	0	1	0	1
5497	ME160919F	48	2016	Ireland	0	0	1	0	1
5498	ME170023A	309	2016	Ireland	0	0	0	0	0
5499	ME170024F	309	2017	Ireland	0	0	0	0	0
5500	ME170028M	14	2017	Ireland	1	0	0	0	1
5501	ME170029J	2985	2017	Ireland	0	0	0	0	0
5502	ME170033W	336	2017	Ireland	1	0	0	0	1
5503	ME170055H	11	2017	Ireland	0	0	0	0	1
5504	ME170067H	151	2017	Ireland	1	0	0	0	0
5505	ME170087Z	512	2017	Ireland	1	1	0	0	1
5506	ME170100S	323	2017	Ireland	1	1	0	0	1
5508	ME170160J	258	2017	Ireland	1	1	0	0	1
5509	ME170223P	512	2017	Ireland	1	1	0	0	0
5510	ME170294R	2974	2017	Ireland	0	0	0	0	1
5511	ME170303N	11	2017	Ireland	0	0	1	0	1
5512	ME170306H	528	2017	Ireland	1	0	0	0	1
5513	ME170308W	14	2017	Ireland	1	0	0	0	1
5514	BM568	11	2016	Ireland	0	0	1	0	1
5515	BM582	11	2016	Ireland	0	0	1	0	1
5516	BM621b	11	2017	Ireland	0	0	1	0	1
5517	BM621c	11	2017	Ireland	0	0	1	0	1
5518	BM621d	11	2017	Ireland	0	0	1	0	1
5519	BM625	11	2017	Ireland	0	0	1	0	1
5520	BM626	11	2017	Ireland	0	0	1	0	1
5521	BM628b	11	2017	Ireland	0	0	1	0	1
5522	BM628c	11	2017	Ireland	0	0	1	0	1
5523	BM628d	11	2017	Ireland	0	0	1	0	1
5524	BM638b	11	2017	Ireland	0	0	1	0	1
5525	BM641	11	2017	Ireland	0	0	1	0	1
5526	BM642	11	2017	Ireland	0	0	1	0	1
5527	BM646	11	2017	Ireland	0	0	1	0	1
5528	BM647	11	2017	Ireland	0	0	1	0	1
5529	BM650	11	2017	Ireland	0	0	1	0	1
5530	BM651	11	2017	Ireland	0	0	1	0	1
5531	BM659	11	2017	Ireland	0	0	1	0	1
5532	BM660	11	2017	Ireland	0	0	1	0	1
5533	BM663	11	2017	Ireland	0	0	1	0	1
5534	BM668	11	2017	Ireland	0	0	1	0	1
5535	BM682	11	2017	Ireland	0	0	1	0	1
5602	232	2739	2016	Brazil	1	0	0	0	1
5969	NMI4286_09	11	2009	Poland	0	1	0	0	0
5970	NMI2213_16	11	2016	Poland	0	1	0	0	0
5971	NMI3954_16	11	2016	Poland	0	0	1	0	1
5972	NMI2839_15	11	2015	Poland	1	0	1	0	1
5973	NMI6713_12	11	2012	Poland	0	0	1	0	1
5974	NMI3846_13	11	2013	Poland	0	0	1	0	0
5975	NMI4784_15	11	2015	Poland	0	0	1	0	0
5976	NMI5254_14	11	2014	Poland	0	0	1	0	1
5977	NMI4396_16	11	2016	Poland	1	0	0	0	1
5978	NMI3243_13	11	2013	Poland	0	0	1	0	1
5979	NMI5264_13	11	2013	Poland	0	0	1	0	1
5980	NMI3810_13	11	2013	Poland	0	0	1	0	1
5981	NMI5085_15	11	2015	Poland	0	0	1	0	1
5982	NMI3071_16	11	2016	Poland	0	0	1	0	0
5983	NMI4054_16	11	2016	Poland	0	0	1	0	0
5984	NMI1932_10	258	2010	Poland	0	1	0	0	1
5985	NMI9910_11	258	2011	Poland	0	1	0	0	1
5986	NMI1242_11	258	2011	Poland	0	1	0	0	1
5987	NMI4286_11	258	2011	Poland	0	1	0	0	0
5988	NMI2887_12	512	2012	Poland	1	1	0	0	1
5989	NMI2337_08	258	2008	Poland	1	1	0	0	1
5990	NMI5023_09	258	2009	Poland	1	1	0	0	1
6061	VRCO0108	3008	2014	United Kingdom	0	0	0	0	0
6066	VRES0525	3010	2015	United Kingdom	1	0	0	0	1
6068	VRCO0024	3012	2014	United Kingdom	0	0	0	0	1
6070	VRCO0117	3014	2014	United Kingdom	0	0	0	0	1
6073	VRCO0407	3017	2015	United Kingdom	0	0	0	0	0
6074	VRCO0410	3018	2015	United Kingdom	0	0	0	0	0
6076	VRCO0469	3020	2015	United Kingdom	0	0	0	0	0
6078	VRCO0363	3022	2015	United Kingdom	0	0	0	0	0
6079	VRES0601	2585	2015	United Kingdom	0	0	0	0	0
6127	INF188	5871	2013	Australia	1	0	0	0	1
6196	SB5727	1303	2016	Senegal	1	0	0	0	0
6198	SB5501	45	2016	Madagascar	0	0	0	0	0
6201	SB5952	2442	2016	Madagascar	0	0	0	0	0
6202	SB5953	337	2016	Madagascar	0	0	0	0	1
6203	SB5954	441	2016	Madagascar	0	0	0	0	1
6204	SB5955	1689	2016	Madagascar	0	0	0	0	0
6205	SB5956	76	2016	Madagascar	0	0	0	0	1
6207	SB5958	3102	2016	Madagascar	0	0	0	0	0
6208	SB5959	3102	2016	Madagascar	0	0	0	0	0
6210	SB5961	48	2016	Madagascar	1	0	0	0	1
6211	SB5962	48	2016	Madagascar	1	0	0	0	1
6212	SB5963	380	2016	Madagascar	0	0	0	0	1
6213	SB5964	22	2016	Madagascar	0	0	0	0	0
6214	SB5965	37	2016	Madagascar	0	0	0	0	0
6218	SB5969	1741	2016	Madagascar	1	0	0	0	1
6219	SB5970	45	2016	Madagascar	1	0	0	0	1
6222	SB5973	2445	2016	Madagascar	1	0	0	0	1
6224	SB5499	22	2016	Madagascar	0	0	0	0	0
6227	YH17175	3037	2016	China	0	0	0	0	0
6228	SB5728	1886	2016	Senegal	0	0	0	0	1
6229	SB5730	3108	2016	Senegal	0	0	0	0	1
6230	SB5731	3109	2016	Senegal	1	0	0	0	0
6232	SB5734	281	2016	Senegal	0	0	0	0	1
6234	SB5736	17	2016	Senegal	1	0	0	0	0
6235	SB5737	1119	2016	Senegal	0	0	0	0	1
6239	SB5742	528	2016	Senegal	0	0	0	0	1
6240	SB5743	3113	2016	Senegal	1	0	0	0	0
6246	SB5749	17	2016	Senegal	0	0	0	0	0
6248	SB5751	3116	2016	Senegal	0	0	0	0	0
6249	SB5752	36	2016	Senegal	1	0	0	0	1
6250	SB5753	17	2016	Senegal	0	0	0	0	0
6253	SB5756	3118	2016	Senegal	0	0	0	0	1
6256	SB5759	111	2016	Senegal	1	0	0	0	1
6259	SB5762	3258	2016	Senegal	0	0	0	0	0
6262	SB5765	1962	2016	Senegal	0	0	0	0	1
6265	SB5768	3123	2016	Senegal	0	0	0	0	0
6266	SB5770	152	2016	Senegal	1	0	0	0	0
6267	SB5771	3124	2016	Senegal	0	0	0	0	0
6269	SB5773	3260	2016	Senegal	0	0	0	0	0
6270	SB5774	3261	2016	Senegal	0	0	0	0	0
6271	SB5775	3262	2016	Senegal	0	0	0	0	0
6272	SB5776	337	2016	Senegal	1	0	0	0	0
6273	SB5777	397	2016	Senegal	1	0	0	0	0
6275	SB5779	629	2016	Senegal	0	0	0	0	0
6279	SB5783	3157	2016	Senegal	1	0	0	0	1
6282	SB5786	277	2016	Senegal	1	0	0	0	0
6283	SB5787	281	2016	Senegal	1	0	0	0	0
6285	SB5789	3268	2016	Senegal	0	0	0	0	0
6286	SB5790	151	2016	Senegal	0	0	0	0	1
6287	SB5791	443	2016	Senegal	0	0	0	0	0
6288	SB5792	514	2016	Senegal	1	0	0	0	0
6289	SB5793	36	2016	Senegal	0	0	0	0	0
6290	SB5794	1087	2016	Senegal	0	0	0	0	1
6294	SB5798	3271	2016	Senegal	0	0	0	0	0
6296	SB5800	2141	2016	Senegal	1	0	0	0	0
6297	SB5801	225	2016	Senegal	1	0	0	0	0
6298	SB5802	3273	2016	Senegal	0	0	0	0	0
6302	SB5806	3030	2016	Senegal	1	0	0	0	0
6303	SB5807	1263	2016	Senegal	0	0	0	0	1
6304	SB5808	1189	2016	Senegal	0	0	0	0	0
6306	SB5810	1189	2016	Senegal	0	0	0	0	0
6307	SB5811	3277	2016	Senegal	1	0	0	0	0
6308	SB5812	1661	2016	Senegal	0	0	0	0	0
6311	SB5815	37	2016	Senegal	0	0	0	0	1
6312	SB5816	3278	2016	Senegal	0	0	0	0	0
6313	SB5817	292	2016	Senegal	0	0	0	0	0
6314	SB5818	504	2016	Senegal	1	0	0	0	0
6315	SB5819	45	2016	Senegal	0	0	0	0	0
6318	SB5822	2108	2016	Senegal	0	0	0	0	1
6319	SB5823	968	2016	Senegal	0	0	0	0	1
6320	SB5824	2800	2016	Senegal	0	0	0	0	1
6321	SB5825	491	2016	Senegal	0	0	0	0	1
6322	SB5826	1401	2016	Senegal	1	0	0	0	1
6324	SB5828	1049	2016	Senegal	0	0	0	0	1
6325	SB5829	3280	2016	Senegal	0	0	0	0	0
6326	SB5830	3281	2016	Senegal	0	0	0	0	0
6327	SB5831	1401	2016	Senegal	1	0	0	0	1
6328	SB5832	2655	2016	Senegal	0	0	0	0	0
6329	SB5833	502	2016	Senegal	1	0	0	0	0
6330	SB5834	2715	2016	Senegal	0	0	0	0	0
6332	SB5836	1419	2016	Senegal	0	0	0	0	0
6333	SB5837	3282	2016	Senegal	0	0	0	0	1
6334	SB5838	3282	2016	Senegal	0	0	0	0	1
6335	SB5839	411	2016	Senegal	0	0	0	0	1
6337	SB5841	1666	2016	Senegal	0	0	0	0	1
6338	SB5842	3283	2016	Senegal	1	0	0	0	0
6343	SB5847	3286	2016	Senegal	0	0	0	0	0
6345	SB5849	29	2016	Senegal	0	0	0	0	0
6346	SB5850	3287	2016	Senegal	1	0	0	0	0
6347	SB5851	249	2016	Senegal	1	0	0	0	0
6350	SB5854	1419	2016	Senegal	0	0	0	0	0
6352	SB5856	3290	2016	Senegal	0	0	0	0	0
6354	SB5858	3286	2016	Senegal	0	0	0	0	0
6355	SB5859	1015	2016	Senegal	0	0	0	0	0
6358	SB5862	13	2016	Senegal	0	0	0	0	1
6359	SB5863	788	2016	Senegal	0	0	0	0	0
6360	SB5864	3293	2016	Senegal	0	0	0	0	0
6361	SB5865	3294	2016	Senegal	0	0	0	0	0
6362	SB5866	37	2016	Senegal	0	0	0	0	1
6363	SB5867	3295	2016	Senegal	0	0	0	0	0
6365	SB5869	3297	2016	Senegal	0	0	0	0	0
6373	SB5515	1296	2016	Madagascar	0	0	0	0	1
6391	GASRECK56	2613	2012	Singapore	0	0	0	0	0
6392	GASRECK63	2614	2012	Singapore	0	0	0	0	0
6393	GASRECK76	2615	2012	Singapore	1	0	0	0	1
6431	KZ00361153	3136	2017	South Africa	1	0	1	0	1
6691	BM699	11	2017	Ireland	0	0	1	0	1
6692	BM753	11	2017	Ireland	0	0	1	0	1
6693	BM758	101	2017	Ireland	1	0	0	0	1
6695	NC37	3146	2017	Ireland	0	0	0	0	1
6696	NC54	3146	2017	Ireland	0	0	0	0	1
6697	NC73	323	2017	Ireland	1	0	0	0	1
6698	ME170644	551	2017	Ireland	1	0	0	0	1
6699	ME170648	336	2017	Ireland	1	0	0	0	1
6700	ME170655	29	2017	Ireland	1	1	0	0	0
6701	ME170662	551	2017	Ireland	0	0	0	0	1
6702	ME170668	36	2017	Ireland	0	0	0	0	1
6703	ME170672	258	2017	Ireland	1	1	0	0	1
6704	ME170680	870	2017	Ireland	1	0	0	0	1
6705	ME170707	3147	2017	Ireland	1	0	0	0	1
6706	ME170729	30	2017	Ireland	1	0	0	0	1
6707	ME170770	13	2017	Ireland	0	0	0	0	1
6708	ME170777	14	2017	Ireland	1	0	0	0	1
6710	ME170798	3149	2017	Ireland	0	0	0	0	0
6711	ME170805	22	2017	Ireland	0	0	0	1	1
6712	ME170833	1380	2017	Ireland	0	1	0	0	1
6714	ME170848	39	2017	Ireland	0	0	0	0	1
6715	ME170850	11	2017	Ireland	0	0	1	0	1
6716	ME170995	39	2017	Ireland	0	0	0	0	1
6718	ME170990	39	2017	Ireland	0	0	0	0	1
6719	ME170893	39	2017	Ireland	0	0	0	0	1
6720	ME170678	237	2017	Ireland	0	0	0	0	0
6722	ME170004	11	2017	Ireland	0	0	0	0	1
6723	KPN234	1047	2014	Cambodia	1	0	0	0	1
6724	SRR5877470	2353	2013	Cambodia	0	0	0	0	1
6725	KPN184	1078	2014	Cambodia	0	0	0	0	0
6726	SRR5878378	2714	2013	Cambodia	0	0	0	0	1
6727	KPN141	3140	2014	Cambodia	0	0	0	0	1
7022	KpESBL20180005	3233	2018	Denmark	0	0	0	0	1
7025	CPO20170084	4	2017	Denmark	1	0	0	0	1
7088	NMI175_16	11	2016	Poland	0	0	1	0	0
7089	NMI196_11	258	2011	Poland	0	1	0	0	0
7090	NMI1182_16	11	2016	Poland	0	0	1	0	1
7091	NMI1203_15	147	2015	Poland	0	0	1	0	0
7092	NMI1298_15	147	2015	Poland	0	0	1	0	0
7093	NMI1361_16	11	2016	Poland	0	0	1	0	1
7094	NMI1364_14	258	2014	Poland	0	1	0	0	0
7095	NMI1433_15	147	2015	Poland	0	0	1	0	0
7096	NMI1463_16	11	2016	Poland	0	0	1	0	0
7097	NMI1518_16	512	2016	Poland	0	1	0	0	1
7098	NMI1704_14	258	2014	Poland	0	1	0	0	1
7099	NMI1759_15	512	2015	Poland	0	1	0	0	1
7100	NMI1761_15	258	2015	Poland	1	1	0	0	1
7101	NMI1799_15	147	2015	Poland	0	0	1	0	0
7102	NMI1982_15	11	2015	Poland	0	0	1	0	0
7103	NMI2012_16	11	2016	Poland	0	0	1	0	0
7104	NMI2044_15	11	2015	Poland	0	0	1	0	0
7105	NMI2155_16	11	2016	Poland	0	0	1	0	0
7106	NMI2273_16	147	2016	Poland	0	0	1	0	0
7107	NMI2349_13	258	2013	Poland	1	1	0	0	1
7108	NMI2569_16	11	2016	Poland	0	0	1	0	0
7109	NMI2653_15	11	2015	Poland	0	0	1	0	0
7110	NMI2741_14	512	2014	Poland	0	1	0	0	1
7111	NMI2887_15	11	2015	Poland	0	0	1	0	1
7112	NMI3028_15	11	2015	Poland	0	0	1	0	1
7113	NMI3030_16	11	2016	Poland	0	0	1	0	0
7114	NMI3090_17	512	2017	Poland	1	1	0	0	1
7115	NMI3688_15	11	2015	Poland	0	0	1	0	1
7116	NMI3855_16	147	2016	Poland	0	0	1	0	0
7117	NMI4268_16	11	2016	Poland	0	0	1	0	0
7118	NMI4383_15	258	2015	Poland	1	1	0	0	1
7119	NMI4693_13	512	2013	Poland	1	1	0	0	1
7120	NMI4841_15	11	2015	Poland	0	0	1	0	0
7121	NMI4919_15	147	2015	Poland	0	0	1	0	0
7122	NMI5154_14	512	2014	Poland	1	1	0	0	1
7123	NMI5356_16	11	2016	Poland	0	0	1	0	0
7124	NMI5773_16	11	2016	Poland	0	0	1	0	0
7125	NMI5918_16	147	2016	Poland	0	0	1	0	0
7127	NMI6757_16	147	2016	Poland	0	0	1	0	0
7128	NMI6791_16	147	2016	Poland	0	0	1	0	0
7129	NMI7132_16	147	2016	Poland	0	0	1	0	0
7130	NMI7435_16	147	2016	Poland	0	0	1	0	0
7165	KpFA35	3255	2015	Brazil	0	0	0	0	1
7198	SB5882	66	2018	France	0	0	0	0	1
7199	SB5883	66	2018	France	0	0	0	0	1
7200	SB5884	66	2018	France	0	0	0	0	1
7205	SB6073	152	2016	Senegal	1	0	0	0	1
7206	SB6074	3337	2016	Senegal	1	0	0	0	1
7208	SB6076	3338	2016	Senegal	0	0	0	0	0
7209	SB6077	3339	2016	Senegal	0	0	0	0	0
7210	SB6078	661	2016	Senegal	0	0	0	0	0
7211	SB6079	867	2016	Senegal	0	0	0	0	1
7212	SB6080	1662	2016	Senegal	0	0	0	0	0
7213	SB6081	3340	2016	Senegal	0	0	0	0	0
7217	SB6085	36	2016	Senegal	1	0	0	0	1
7218	SB6086	1962	2016	Senegal	0	0	0	0	0
7219	SB6087	397	2016	Senegal	1	0	0	0	0
7220	SB6088	397	2016	Senegal	1	0	0	0	0
7221	SB6089	1658	2016	Senegal	0	0	0	0	0
7223	SB6091	39	2016	Senegal	0	0	0	0	0
7323	20180246	3360	2018	Spain	0	0	0	0	0
7327	2017832	3362	2017	Spain	0	0	0	0	1
7328	1499e	3363	2012	Paraguay	0	0	0	0	0
7329	Kp180	3364	2017	Brazil	0	0	0	0	0
7342	KP12_2018	3377	2018	India	0	0	1	0	0
7343	KLP00221	3378	2018	USA	1	1	0	0	1
7425	BR737-16	3390	2016	Slovenia	0	0	0	0	0
7426	BR380-15	2384	2015	Slovenia	0	0	0	1	1
7471	K1	147	2014	Greece	0	0	0	0	0
7782	NMI289_18	11	2018	Poland	0	1	1	0	1
7783	NMI3974_18	11	2018	Poland	0	0	1	1	0
7784	NMI4313_18	23	2018	Poland	0	1	1	0	0
7785	NMI3729_18	45	2018	Poland	1	0	0	0	1
7786	NMI3730_18	45	2018	Poland	1	0	0	0	1
7787	NMI6172_16	11	2016	Poland	1	1	1	0	1
7788	NMI4661_17	45	2017	Poland	1	0	0	0	1
7814	36557	3423	2016	China	0	0	0	0	0
7833	561	3442	2017	Madagascar	0	0	0	0	0
7834	669	3443	2017	Madagascar	0	0	0	0	0
7897	CPO20180068	3457	2018	Denmark	0	0	0	0	0
7899	CPO20170084	3459	2017	Denmark	1	0	1	0	1
7970	KP375	3498	2016	Italy	0	1	0	0	0
7971	KP405	3499	2016	Italy	0	1	0	0	1
7972	KP415	3500	2016	Italy	1	1	0	0	1
7984	GDQ8D112M	3511	2018	China	0	0	1	0	0
7986	NGKP-54	3513	2015	Saudi Arabia	1	0	0	0	1
7987	ME150248P	3514	2015	Ireland	1	0	0	0	1
7988	ME160960R	3515	2016	Ireland	0	0	0	0	1
7998	ME150519R	3514	2015	Ireland	1	0	0	0	1
8003	ME140500	3518	2014	Ireland	0	0	1	0	0
8005	ME150119Y	3514	2015	Ireland	1	0	0	0	1
8009	ME160160Q	3519	2016	Ireland	0	0	0	0	1
8010	ME160693P	3515	2016	Ireland	1	0	0	0	1
8013	ME170029J	3521	2017	Ireland	0	0	0	0	0
8077	KPCTRSRTH01	3541	2016	Thailand	0	0	0	0	1
8078	KPCTRSRTH06	3542	2016	Thailand	0	0	0	0	0
8087	CARB184	405	2012	Spain	1	0	0	0	1
8088	CARB183	405	2012	Spain	1	0	0	0	1
8089	CARB182	405	2012	Spain	1	0	0	0	1
8090	CARB166	405	2012	Spain	1	0	0	0	1
8091	CARB139	405	2012	Spain	1	0	0	0	1
8092	CARB130	405	2012	Spain	1	0	0	0	1
8093	CARB128	405	2012	Spain	1	0	0	0	1
8094	CARB125	405	2012	Spain	1	0	0	0	1
8095	CARB123	405	2012	Spain	1	0	0	0	1
8096	CARB122	1233	2012	Spain	1	0	0	0	1
8097	CARB117	14	2012	Spain	1	0	0	0	1
8098	CARB115	101	2012	Spain	0	0	0	0	1
8099	CARB112	405	2012	Spain	1	0	0	0	1
8100	CARB106	405	2012	Spain	1	0	0	0	1
8101	CARB102	405	2012	Spain	1	0	0	0	1
8102	CARB100	405	2012	Spain	1	0	0	0	1
8103	CARB098	17	2012	Spain	0	0	0	0	1
8104	CARB096	405	2012	Spain	1	0	0	0	1
8105	CARB077	101	2012	Spain	0	0	0	0	1
8106	CARB065	405	2012	Spain	1	0	0	0	1
8107	CARB058	101	2012	Spain	0	0	0	0	1
8108	CARB056	405	2012	Spain	1	0	0	0	1
8109	CARB050	405	2012	Spain	1	0	0	0	1
8110	CARB044	405	2012	Spain	1	0	0	0	1
8111	CARB042	405	2012	Spain	1	0	0	0	1
8112	CARB040	405	2012	Spain	1	0	0	0	1
8113	CARB039	405	2012	Spain	1	0	0	0	1
8114	CARB038	405	2012	Spain	1	0	0	0	1
8115	CARB037	405	2012	Spain	1	0	0	0	1
8116	CARB026	405	2012	Spain	1	0	0	0	1
8117	CARB022	405	2012	Spain	1	0	0	0	1
8118	CARB020	405	2012	Spain	0	0	0	0	1
8119	CARB015	405	2012	Spain	1	0	0	0	1
8120	CARB011	405	2012	Spain	1	0	0	0	1
8121	CARB010	405	2012	Spain	1	0	0	0	1
8122	CARB009	405	2012	Spain	1	0	0	0	1
8123	CARB007	405	2012	Spain	1	0	0	0	1
8209	HW1	3559	2018	South Africa	1	0	0	0	1
8210	IW3	3559	2018	South Africa	1	1	0	0	1
8211	RS3	3559	2018	South Africa	1	0	0	0	1
8212	RW2	3559	2018	South Africa	1	0	0	0	1
8369	1273K2016	3133	2016	Malaysia	0	0	0	0	0
8371	408K2014	4080	2014	Malaysia	0	0	0	0	1
8372	603K2014	4081	2014	Malaysia	0	0	0	0	0
8374	1998	3985	2015	Italy	0	1	0	0	0
8558	NMI1272_14	11	2014	Poland	0	0	1	0	0
8560	NMI3108_14	11	2014	Poland	0	0	1	0	1
8561	NMI3301_14	11	2014	Poland	0	0	1	0	1
8562	NMI4699_14	11	2014	Poland	0	0	1	0	1
8563	NMI4854_14	11	2014	Poland	0	0	1	0	1
8566	NMI1187_16	11	2016	Poland	0	0	1	0	1
8567	NMI1204_16	11	2016	Poland	0	0	1	0	0
8568	NMI3199_16	11	2016	Poland	0	0	1	0	0
8569	NMI3312_16	11	2016	Poland	0	0	1	0	0
8570	NMI140_17	11	2017	Poland	0	0	1	0	0
8572	NMI344_17	11	2017	Poland	0	0	1	0	0
8574	NMI420_17	11	2017	Poland	0	0	1	0	0
8575	NMI427_17	11	2017	Poland	0	0	1	0	1
8576	NMI759_17	11	2017	Poland	0	0	1	0	0
8578	NMI1122_17	11	2017	Poland	0	0	1	0	0
8579	NMI2612_17	11	2017	Poland	0	0	1	0	1
8580	NMI2768_17	11	2017	Poland	1	0	1	0	1
8581	NMI3072_17	11	2017	Poland	0	0	1	0	0
8582	NMI3172_17	11	2017	Poland	0	0	1	0	0
8584	NMI4141_17	11	2017	Poland	0	0	1	0	1
8585	NMI4367_17	11	2017	Poland	1	0	1	0	1
8586	NMI4819_17	11	2017	Poland	0	0	1	0	0
8587	NMI8334_17	11	2017	Poland	0	0	1	0	0
8588	NMI8692_17	11	2017	Poland	0	0	1	0	0
8589	NMI611_18	11	2018	Poland	0	0	1	0	1
8590	NMI1047_18	11	2018	Poland	0	0	1	0	1
8591	NMI1286_18	11	2018	Poland	0	0	1	0	0
8592	NMI1659_18	11	2018	Poland	1	0	1	0	1
8593	NMI2137_18	11	2018	Poland	0	0	1	0	1
8594	NMI2201_18	11	2018	Poland	0	0	1	0	0
8595	NMI3364_18	11	2018	Poland	0	0	1	0	0
8596	NMI4041_18	11	2018	Poland	1	0	1	0	1
8597	NMI3700_17	4000	2017	Poland	1	0	1	0	1
8598	NMI5356_18	45	2018	Poland	1	0	0	0	1
8600	NMI6904_18	45	2018	Poland	1	0	0	0	1
8601	NMI7033_18	45	2018	Poland	1	0	0	0	1
8616	ACC4905A6	4084	2018	Sweden	0	0	0	0	1
8617	MIC4716A4	4085	2018	Sweden	0	0	0	0	1
8646	1985	4008	2018	Thailand	0	0	0	0	0
8650	5198	4012	2018	China	0	0	0	0	0
8651	ACC4827A4	4086	2018	Sweden	0	0	0	0	0
8652	MIC3551A2	4087	2018	Sweden	0	0	0	0	0
8686	KpESBL20180034	4015	2018	Denmark	1	0	0	0	0
8687	KpESBL20180038	4016	2018	Denmark	1	0	0	0	0
8688	KpESBL20180084	4017	2018	Denmark	0	0	0	0	1
8691	DJ	147	2016	India	0	0	1	0	0
8692	M17B	14	2016	India	0	0	1	0	1
8693	M2	231	2016	India	0	0	0	0	0
8694	M6	231	2016	India	0	0	0	0	0
8695	M25	1087	2016	India	1	0	0	0	0
8708	MyNCGM533	4029	2017	Myanmar	0	0	1	0	0
8709	MyNCGM704	4030	2017	Myanmar	0	0	1	0	0
8752	SB6166	4041	2018	France	1	0	0	0	1
8757	SB6175	4042	2018	France	0	0	0	0	0
8845	CriePir045	4060	2017	Russia	0	0	0	0	0
8846	CriePir212	4061	2018	Russia	0	0	0	0	1
8847	CriePir259	4061	2018	Russia	0	0	0	0	1
8849	GCA_900513175.1	4063	Unknown	Israel	1	0	0	0	1
8850	GCA_900513415.1	4064	Unknown	Israel	0	0	0	0	0
8851	GCA_900516955.1	4065	Unknown	Hungary	1	0	0	0	1
9439	CriePir26	377	2017	Russia	0	0	0	0	0
9440	CriePir28	377	2017	Russia	0	0	0	0	0
9441	CriePir152	377	2017	Russia	0	0	0	0	0
9490	SB6428	35	2018	France	0	0	0	0	0
9492	SB6430	200	2018	France	0	0	0	0	0
9495	SB6433	35	2018	France	0	0	0	0	0
9501	SB6439	4434	2018	France	0	0	0	0	0
9502	SB6440	4434	2018	France	0	0	0	0	0
9516	SB6456	4429	2018	France	0	0	0	0	0
9518	SB6460	4420	2018	France	0	0	0	0	0
9519	SB6461	4248	2018	France	0	0	0	0	0
9520	SB6464	4421	2018	France	0	0	0	0	1
9522	SB6467	37	2018	France	0	0	0	0	0
9523	SB6468	4422	2018	France	0	0	0	0	0
9525	SB6470	4422	2018	France	0	0	0	0	0
9527	SB6472	3049	2018	France	0	0	0	0	0
9529	SB6474	76	2018	France	0	0	0	0	0
9531	SB6476	4274	2018	France	0	0	0	0	0
9533	SB6478	4422	2018	France	0	0	0	0	0
9535	SB6480	4422	2018	France	0	0	0	0	0
9631	BJ2018104	4452	2018	China	0	0	0	0	0
9635	SFY-K02	4456	2019	China	0	0	1	0	1
9636	SFY-K09	4457	2019	China	0	0	1	0	0
9637	BJKP01	86	2015	France	0	0	0	0	0
9638	BCKP01	66	2018	France	0	0	0	0	1
9639	SAKP01	23	2011	France	0	0	0	0	0
9640	CMKP01	380	2014	France	0	0	0	0	1
9641	HGKP01	66	2018	France	0	0	0	0	1
9642	SAKP02	23	2013	France	0	0	0	0	0
9706	SRRSH-CRKP-005	4496	2017	China	0	1	0	0	0
9709	OM394-Isak	147	2015	Oman	0	0	1	0	1
9710	OM197-Isak	236	2015	Oman	1	0	0	0	1
9711	OM313-Isak	867	2015	Oman	0	0	0	0	1
9713	OM825-Isak	3161	2015	Oman	0	0	0	0	0
9715	1155-Isak	4547	2015	Oman	0	0	0	0	1
9716	1369-Isak	4548	Unknown	Oman	0	0	0	0	1
9718	AUSMDU00015549	4508	2018	Australia	0	0	0	0	0
9719	AUSMDU00016637	4509	2018	Australia	0	0	0	0	0
9720	AUSMDU00018278	4510	2018	Australia	1	0	0	0	1
9723	AUSMDU00019688	4513	2018	Australia	0	0	0	0	1
9726	AUSMDU00021662	4516	2018	Australia	0	0	0	0	1
9728	AUSMDU00023221	4518	2018	Australia	0	0	0	0	0
9729	AUSMDU00023224	4519	2018	Australia	0	0	0	0	0
10509	OM1152	4547	2015	Oman	0	0	0	0	1
10510	OM1369	4548	2015	Oman	0	0	0	0	1
10513	BS76-A	4550	2018	Switzerland	0	0	0	0	1
10523	1014809	147	2017	Malaysia	0	0	1	0	0
10524	EN5226	147	2015	India	1	1	0	0	0
10525	EN5261	147	2015	India	1	1	0	0	0
10526	EN5269	147	2015	India	1	1	0	0	0
10527	EN5271	147	2015	India	1	1	0	0	0
10528	DY6470397	147	2016	Thailand	0	0	0	0	0
10529	DY6470418	147	2016	Thailand	0	0	0	0	1
10530	DY6470431	147	2016	Thailand	0	0	0	0	1
10531	DY6470440	147	2016	Thailand	0	0	0	0	0
10532	DY6470441	147	2016	Thailand	0	0	0	0	1
10533	DY6470453	147	2016	Thailand	0	0	0	0	1
10534	DY6470466	147	2016	Thailand	0	0	0	0	1
10535	SIKP111	147	2017	Thailand	0	0	0	0	1
10536	SIKP112	147	2017	Thailand	0	0	0	0	1
10537	SIKP113	147	2017	Thailand	0	0	0	0	1
10538	SIKP114	147	2017	Thailand	0	0	0	0	1
10539	SIKP172	147	2017	Thailand	0	0	1	0	1
10540	SIKP173	147	2017	Thailand	0	0	1	0	1
10541	SIKP175	147	2017	Thailand	0	0	1	0	1
10542	DY6470492	147	2016	Thailand	0	0	0	0	1
10543	KPPSTH08	147	2016	Thailand	0	0	0	0	0
10544	KPPUTH04	147	2016	Thailand	0	0	0	0	0
10545	NH54	147	2016	Thailand	0	0	0	0	0
10546	TR049	147	2013	Turkey	0	0	0	0	0
10547	TR026	147	2013	Turkey	0	0	0	0	1
10548	TR027	147	2013	Turkey	0	0	0	0	1
10549	TR046	147	2013	Turkey	0	0	0	0	0
10550	TR058	147	2013	Turkey	0	0	0	0	0
10551	B-8658	147	2014	Russia	0	0	0	0	0
10552	81RE	147	Unknown	Italy	0	0	0	0	0
10553	83RE	147	Unknown	Italy	0	0	0	0	0
10554	CAB1442	147	2013	Nigeria	1	0	0	0	1
10555	CAB1458	147	2013	Nigeria	1	0	0	0	1
10556	AK_B_SD_011	147	2014	Nigeria	1	0	0	0	1
10557	002SK2	147	2016	Switzerland	1	0	1	0	1
10558	WCHKP2005	147	2016	China	0	1	0	0	1
10559	JHTS003	147	2015	USA	0	0	0	0	0
10560	JHTS004	147	2015	USA	0	0	0	0	0
10561	JHTS008	147	2015	USA	0	0	0	0	0
10562	JHTS009	147	2015	USA	0	0	0	0	0
10563	JHTS010	147	2015	USA	0	0	0	0	0
10564	JHTS011	147	2015	USA	0	0	0	0	0
10565	JHTS012	147	2015	USA	0	0	0	0	0
10566	SKGH01	147	2015	United Arab Emirates	1	0	0	0	0
10567	BA41763	147	2015	India	0	0	0	0	0
10568	B2481	147	2017	India	0	0	0	0	0
10569	KP_328	147	2016	Pakistan	0	0	0	0	0
10570	CRK0102	147	Unknown	USA	0	0	0	0	0
10571	DA48896	147	2015	Pakistan	0	0	0	0	0
10572	KP_301	3739	2016	Pakistan	0	0	1	0	0
10573	KP_343	147	2016	Pakistan	0	0	1	0	0
10574	KP_307	3740	2016	Pakistan	0	0	1	0	0
10575	KP_317	147	2016	Pakistan	0	0	1	0	0
10576	KP_346	3742	2016	Pakistan	0	0	1	0	0
10577	KP_310	3741	2016	Pakistan	0	0	1	0	0
10578	KP_063	147	2016	Pakistan	0	0	1	0	0
10579	KP_121	147	2016	Pakistan	0	0	1	0	0
10580	KP_123	147	2016	Pakistan	0	0	1	0	0
10581	KP_158	147	2016	Pakistan	0	0	1	0	0
10582	DJ_S11	147	2016	India	0	0	1	0	0
10583	B35725	147	2013	India	0	0	1	0	0
10584	CRK0103	147	Unknown	USA	0	0	1	0	0
10585	CRKP-1215	147	2014	South Korea	0	0	1	0	0
10586	CRKP-2297	147	2015	South Korea	0	0	1	0	0
10587	1060	147	2017	France	0	0	0	0	1
10588	109A7	147	2017	France	0	0	0	0	1
10589	AUH-KIMP148	147	2012	Lebanon	0	0	1	0	0
10590	AR_0138	147	Unknown	USA	0	0	1	0	0
10591	KP26	147	2018	India	0	0	0	0	0
10592	ARPG-318	147	2013	Philippines	0	0	0	0	0
10593	52	147	Unknown	Egypt	0	0	1	0	0
10594	KP5	147	2014	Singapore	0	0	1	0	0
10595	KPL0.2	147	2017	France	0	0	1	0	0
10596	825795-1	147	2014	Germany	0	0	0	0	0
10597	K1	147	2014	Greece	0	0	0	0	0
10598	K2	147	2014	Greece	0	0	0	0	0
10599	K3	147	2014	Greece	0	0	0	0	0
10600	K4	147	2014	Greece	0	0	0	0	0
10601	KpGoe149473	147	2014	Germany	0	0	0	0	0
10602	KpGoe822579	147	2014	Germany	0	0	0	0	0
10603	KpGoe827026	147	2014	Germany	0	0	0	0	0
10604	KpGoe828304	147	2014	Germany	0	0	0	0	0
10605	KpGoe149832	147	2014	Germany	0	0	0	0	0
10606	KpGoe152021	147	2014	Germany	0	0	0	0	0
10607	KpGoe827024	147	2014	Germany	0	0	0	0	0
10608	DK001	147	2014	Denmark	0	0	0	0	0
10610	SL35	147	2015	Sri Lanka	0	0	0	0	0
10611	SL36	147	2015	Sri Lanka	0	0	0	0	1
10612	SL46	147	2015	Sri Lanka	0	0	0	0	1
10613	SL50	147	2015	Sri Lanka	0	0	0	0	0
10614	SL52	147	2015	Sri Lanka	1	0	0	0	0
10615	SL54	147	2015	Sri Lanka	0	0	0	0	0
10616	SL68	147	2015	Sri Lanka	0	0	0	0	0
10617	ST147	147	2012	Australia	0	0	0	0	0
10618	PL056	147	2013	Poland	0	0	0	0	0
10619	C16	147	2017	India	0	0	0	0	0
10620	DE038	147	2014	Germany	0	0	0	0	0
10621	DA33140	147	Unknown	Sweden	0	0	0	0	0
10622	37347	147	2009	Sweden	0	0	0	0	0
10623	PL006	147	2014	Poland	0	0	0	0	0
10624	RO108	147	2013	Romania	0	0	0	0	0
10625	MGH93	147	2014	USA	0	0	1	0	0
10626	SIKP147	147	2018	Thailand	0	0	1	0	0
10627	63	147	Unknown	Egypt	0	0	1	0	0
10628	AATZP (ST147 T)	147	2014	USA	0	0	1	0	0
10629	AR_0145	147	Unknown	USA	0	0	1	0	0
10630	AR_0152	147	Unknown	USA	0	0	1	0	0
10631	DK013	147	2014	Denmark	1	0	1	0	1
10632	BE105	147	2014	Belgium	0	0	0	0	0
10633	CRK0306	147	2015	USA	1	1	0	0	1
10634	55	147	Unknown	Egypt	0	0	0	0	0
10635	FDAARGOS_439	147	2014	Canada	0	0	1	0	0
10636	CDPH3020	147	2014	USA	0	0	1	0	0
10637	CDPH3707	147	2014	USA	0	0	1	0	0
10638	CDPH3823	147	2014	USA	0	0	1	0	0
10639	CDPH5262	147	2014	USA	0	0	1	0	0
10640	SCPM-O-B-8045	147	2016	NA	0	0	1	0	0
10641	SIKP004	147	2016	Thailand	0	0	1	0	1
10642	SIKP107	147	2016	Thailand	0	0	1	0	0
10643	SIKP108	147	2017	Thailand	0	0	1	0	0
10644	50580255	147	2012	Norway	0	0	1	0	1
10645	RS053	147	2014	Serbia	0	0	1	0	0
10646	AUH-KIMP209	147	2013	Lebanon	0	0	1	0	0
10647	GR147	147	2013	Greece	1	1	0	0	1
10648	DG7163	147	2016	Italy	0	1	0	0	1
10649	RO028	147	2014	Romania	0	1	0	0	0
10650	RO039	147	2014	Romania	0	1	0	0	0
10651	RO076	147	2014	Romania	0	1	0	0	0
10652	COL-Kpn64	147	2009	Colombia	1	1	0	0	1
10653	COL-Kpn95	147	2012	Colombia	1	1	0	0	1
10654	DE024	147	2013	Germany	0	1	0	0	0
10655	143500513	147	Unknown	Greece	1	1	0	0	1
10656	LU008	147	2014	Luxembourg	0	1	0	0	1
10657	RO005	147	2014	Romania	0	1	0	0	0
10658	SCPM-O-B-7954	147	2016	NA	0	0	1	0	0
10659	AR_0046	147	Unknown	USA	0	0	0	1	0
10660	C5-E1-13	147	2016	Tunisia	0	0	0	0	0
10661	K68-18	147	2010	Norway	1	0	0	1	1
10662	K68-73	147	2010	Norway	1	0	0	1	1
10663	AR0040	147	Unknown	USA	0	0	0	1	0
10664	1_GR_13	147	2013	Greece	1	0	0	1	1
10665	kpneu032	147	2014	Switzerland	0	0	0	1	0
10666	ES065	147	2013	Spain	1	0	0	1	1
10667	ES094	147	2014	Spain	1	0	0	1	1
10668	ES107	147	2014	Spain	1	0	0	1	1
10669	ES237	147	2014	Spain	1	0	0	1	1
10670	IT062	147	2013	Italy	1	0	0	1	1
10671	ES225	147	2014	Spain	1	0	0	1	1
10672	ES229	147	2014	Spain	1	0	0	1	1
10673	ES261	147	2014	Spain	0	0	0	0	0
10674	FDAARGOS_442	147	2010	Canada	0	1	0	1	0
10678	MS6671	147	2014	United Arab Emirates	1	0	0	0	0
10679	FR016	147	2014	France	0	0	0	0	0
10680	HU053	147	2013	Hungary	0	0	0	0	0
10681	IL006	147	2014	Israel	0	0	0	0	0
10682	IL054	147	2013	Israel	0	0	0	0	0
10683	DY6636987	147	2016	Thailand	1	0	0	0	1
10684	DY7626367	147	2014	NA	0	0	0	0	0
10685	BE097	147	2014	Belgium	0	0	0	0	0
10686	62BG	147	2009	Italy	0	0	0	0	0
10687	k1025	147	2005	United Kingdom	1	0	0	0	0
10688	k1111	147	2005	United Kingdom	0	0	0	0	0
10689	k1279	147	2006	United Kingdom	0	0	0	0	1
10690	k2040	147	2009	United Kingdom	0	0	0	0	1
10691	k361	147	2002	United Kingdom	0	0	0	0	0
10692	k616	147	2003	United Kingdom	0	0	0	0	0
10693	k864	147	2004	United Kingdom	0	0	0	0	0
10694	k866	147	2004	United Kingdom	0	0	0	0	0
10695	k868	147	2004	United Kingdom	0	0	0	0	0
10696	k906	147	2004	United Kingdom	0	0	0	0	0
10697	RO047	147	2013	Romania	0	0	0	0	0
10699	TUM14054	147	2014	Japan	0	0	0	0	0
10700	RO081	147	2013	Romania	0	0	0	0	0
10701	ES277	147	2013	Spain	0	0	0	0	1
10702	ES278	147	2013	Spain	0	0	0	0	1
10703	GR070	147	2014	Greece	0	0	0	0	0
10704	GEN000187	147	2017	France	0	0	0	0	1
10705	k618	147	2003	United Kingdom	0	0	0	0	0
10706	TGH13	147	2013	Greece	0	0	0	0	0
10707	CCUG70742	147	2012	Sweden	0	0	0	0	0
10708	61	147	Unknown	Egypt	0	0	1	0	0
10709	50	147	Unknown	Egypt	0	0	1	0	0
10710	KpvST147L_NDM	147	2016	United Kingdom	0	0	1	0	0
10711	FR072	147	2014	France	0	0	0	0	0
10712	TR302	147	2013	Turkey	0	0	0	0	0
10713	DY6542361	147	2016	Thailand	0	0	0	0	0
10714	DY6542362	147	2016	Thailand	0	0	0	0	0
10715	RO041	147	2013	Romania	0	0	0	0	0
10716	DY6542353	147	2016	Thailand	0	0	0	0	0
10717	KLPN_44	147	2017	USA	0	0	0	0	0
10718	39902	392	2013	USA	0	1	0	0	1
10719	BE103	392	2014	Belgium	0	1	0	0	1
10720	44824	392	2013	USA	0	1	0	0	1
10721	CN1	392	Unknown	USA	0	1	0	0	1
10722	KPNIH31	392	2013	USA	0	1	0	0	1
10723	CCBH24080	392	2016	Brazil	0	1	0	0	1
10724	6234	392	2012	Colombia	0	0	1	0	1
10725	CR5	392	2017	United Kingdom	0	0	1	0	1
10727	DE022	392	2014	Germany	0	0	0	0	1
10728	LU005	392	2014	Luxembourg	0	0	0	0	1
10729	TR161	392	2014	Turkey	0	0	0	0	1
10730	TR056	392	2014	Turkey	0	0	0	0	1
10731	H5	392	2014	Sweden	1	0	0	0	1
10732	ARPG-489	392	2013	Philippines	0	0	0	0	1
10733	AT025	392	2013	Austria	0	0	0	0	1
10734	C13-E9-15	392	2015	Tunisia	0	0	0	0	1
10735	DY7312565	392	2014	TrinidadandTobago	0	0	0	0	0
10736	DY7312667	392	2014	TrinidadandTobago	0	0	0	0	0
10737	DY7312685	392	2014	TrinidadandTobago	0	0	0	0	1
10738	DY7312710	392	2014	TrinidadandTobago	0	0	0	0	1
10739	DY7626376	392	2014	TrinidadandTobago	0	0	0	0	1
10740	DY7312702	392	2014	TrinidadandTobago	0	0	0	0	1
10741	DY7312717	392	2014	TrinidadandTobago	0	0	0	0	1
10742	ES103	392	2014	Spain	0	0	0	0	1
10743	ES234	392	2014	Spain	0	0	0	0	1
10744	FR057	392	2014	France	0	0	0	0	1
10745	PL023	392	2014	Poland	0	0	0	0	1
10746	KCRI-131E	392	2014	Tanzania	0	0	0	0	1
10747	KCRI-134	392	2014	Tanzania	0	0	0	0	1
10748	KCRI-404C	392	2015	Tanzania	0	0	0	0	1
10749	KCRI-51K	392	2013	Tanzania	0	0	0	0	1
10750	MGH 35	392	Unknown	NA	0	0	0	0	0
10751	MGH89	392	2014	NA	0	0	0	0	0
10752	IL085	392	2014	Israel	0	0	0	0	1
10753	ARPG-340	273	2013	Philippines	0	0	1	0	0
10754	ARPG-372	273	2013	Philippines	0	0	1	0	0
10755	ARPG-379	273	2013	Philippines	0	0	1	0	0
10756	ARPG-380	273	2013	Philippines	0	0	1	0	0
10757	ARPG-381	273	2013	Philippines	0	0	1	0	0
10758	K45-67	273	2007	Norway	0	0	0	1	0
10759	COL-Kpn113	273	2004	Colombia	0	0	0	0	0
10760	COL-Kpn50	273	2007	Colombia	0	0	0	0	0
10761	DY6636978	273	2016	Thailand	0	0	0	0	0
10762	DY7626429	273	2014	NA	0	0	0	0	1
10763	Kpn223	273	2013	USA	0	0	0	0	0
10764	KLPN_85	3731	2017	USA	0	1	0	0	0
10765	WCHKP34	273	2017	China	0	0	1	0	0
10766	DY7045917	580	2016	Thailand	0	0	0	0	0
10779	13	4565	2019	China	0	0	0	0	1
10780	18	4576	2019	China	0	0	0	0	0
10781	19	4575	2019	China	0	0	0	0	0
10783	24	3410	2019	China	0	0	0	0	0
10784	27	4573	2019	China	0	0	0	0	0
10785	32	4566	2019	China	0	0	0	0	1
10786	33	4566	2019	China	0	0	0	0	1
10788	37	4566	2019	China	0	0	0	0	1
10789	38	4566	2019	China	0	0	0	0	1
10790	39	4566	2019	China	0	0	0	0	1
10791	57	4565	2019	China	0	0	0	0	1
10792	66	3591	2019	China	0	0	0	0	0
10793	70	4578	2019	China	0	0	0	0	0
10794	71	4578	2019	China	0	0	0	0	0
10795	73	4579	2019	China	0	0	0	0	0
10796	78	4039	2019	China	0	0	0	0	1
10797	81	4572	2019	China	0	0	0	0	0
10798	82	4568	2019	China	0	0	0	0	0
10799	110	4580	2019	China	0	0	0	0	0
10800	111	4570	2019	China	0	0	0	0	1
10801	121	4569	2019	China	0	0	0	0	0
10802	125	4567	2019	China	0	0	0	0	0
10803	149	4581	2019	China	0	0	0	0	1
10804	162	4571	2019	China	0	0	0	0	1
10816	T7-339	4658	2015	Norway	0	0	0	0	1
10817	T7-421	4658	2015	Norway	1	0	0	0	1
10824	T7-313	4668	2015	Norway	0	0	0	0	0
10826	T7-086	4659	2015	Norway	0	0	0	0	0
10835	T7-274	4643	2015	Norway	0	0	0	0	0
10838	T7-363	4638	2015	Norway	0	0	0	0	1
10841	T7-469	4634	2016	Norway	0	0	0	0	1
10842	T7-088	4631	2015	Norway	0	0	0	0	0
10844	T7-434	4636	2015	Norway	0	0	0	0	0
10846	T7-069	4642	2015	Norway	0	0	0	0	1
10847	T7-388	4644	2015	Norway	0	0	0	0	0
10848	T7-026	4651	2015	Norway	0	0	0	0	0
10850	T7-205	4648	2015	Norway	0	0	0	0	0
10851	T7-488	4660	2016	Norway	0	0	0	0	1
10855	T7-429	4637	2015	Norway	0	0	0	0	1
10862	T7-049	4633	2015	Norway	0	0	0	0	0
10863	T7-444	4632	2015	Norway	0	0	0	0	1
10864	T7-433	4664	2015	Norway	0	0	0	0	1
10867	T7-291	4583	2015	Norway	0	0	0	0	0
10868	T7-158	4640	2015	Norway	0	0	0	0	0
10876	T7-348	4656	2015	Norway	0	0	0	0	0
10880	T7-264	4639	2015	Norway	0	0	0	0	0
10888	T7-119	4652	2015	Norway	0	0	0	0	1
10889	T7-153	4652	2015	Norway	0	0	0	0	1
10890	T7-245	4652	2015	Norway	0	0	0	0	1
10891	T7-185	4649	2015	Norway	0	0	0	0	1
10894	T7-118	4635	2015	Norway	0	0	0	0	0
10895	T7-435	4657	2015	Norway	0	0	0	0	1
10899	T7-412	4584	2015	Norway	0	0	0	0	0
10900	T7-001	4641	2015	Norway	0	0	0	0	0
10902	T7-170	4645	2015	Norway	1	0	0	0	1
10910	T7-175	4661	2015	Norway	0	0	0	0	0
10911	T7-465	4646	2015	Norway	0	0	0	0	0
10973	OM715	231	Unknown	Oman	0	0	0	0	0
11692	88	4745	2019	China	0	0	0	0	0
11693	490	4745	2019	China	0	0	0	0	0
11694	150	4744	2019	China	0	0	0	0	0
11699	134PK	4815	2019	Thailand	0	0	0	0	0
11700	137PK	4789	2019	Thailand	0	0	0	0	1
11703	13CK	4809	2019	Thailand	0	0	0	0	0
11710	16UM1	4748	2019	Thailand	1	0	0	0	0
11711	17CK	4792	2019	Thailand	0	0	0	0	1
11712	17PK	4747	2019	Thailand	0	0	0	0	0
11714	19UK	4794	2019	Thailand	0	0	0	0	0
11717	20UP1	4805	2019	Thailand	0	0	0	0	0
11720	21UP2	4808	2019	Thailand	0	0	0	0	0
11721	24PK	4791	2019	Thailand	0	0	0	0	0
11722	25CK	4807	2019	Thailand	0	0	0	0	0
11727	34PK	4829	2019	Thailand	0	0	0	0	0
11728	36PK	4802	2019	Thailand	0	0	0	0	1
11731	40CK	4803	2019	Thailand	0	0	0	0	1
11732	40UK	4814	2019	Thailand	0	0	0	0	0
11733	41UK	4746	2019	Thailand	0	0	0	0	0
11734	42CK	4828	2019	Thailand	0	0	0	0	0
11736	43CK	4798	2019	Thailand	0	0	0	0	1
11738	47CK	4810	2019	Thailand	0	0	0	0	0
11739	47PK	4786	2019	Thailand	0	0	0	0	0
11741	49UK	4806	2019	Thailand	0	0	0	0	0
11742	51CK	4824	2019	Thailand	0	0	0	0	0
11743	51PK	4804	2019	Thailand	0	0	0	0	0
11746	55CK	4793	2019	Thailand	0	0	0	0	0
11748	55UK	4788	2019	Thailand	0	0	0	0	0
11753	5PK	4784	2019	Thailand	0	0	0	0	0
11754	5UK	4790	2019	Thailand	0	0	0	0	0
11757	6CK	4787	2019	Thailand	0	0	0	0	0
11760	77CK	4783	2019	Thailand	0	0	0	0	0
11762	7CK	4795	2019	Thailand	0	0	0	0	1
11764	84PK	4813	2019	Thailand	0	0	0	0	0
11769	89PK	4785	2019	Thailand	0	0	0	0	1
11772	90PK	4796	2019	Thailand	0	0	0	0	0
11773	90UK	4800	2019	Thailand	0	0	0	0	0
11776	96UK	4816	2019	Thailand	0	0	0	0	1
11807	ACC5864A5	4845	2019	Sweden	0	0	0	0	0
11809	ACC6421A4	4847	2019	Sweden	0	0	0	0	0
11810	25571	11	2010	France	0	0	0	0	0
11811	26425	15	2011	France	0	0	0	0	1
11812	27064	15	2011	France	0	0	0	0	1
11813	29130	15	2011	France	0	0	0	0	0
11814	32558	15	2012	France	0	0	0	0	1
11815	32572	15	2012	France	0	0	0	0	0
11816	32803	15	2012	France	0	0	0	0	0
11817	32576	11	2012	France	0	0	0	0	0
11818	32804	15	2012	France	0	0	0	0	1
11819	33197	11	2012	France	0	0	0	0	1
11820	33741	11	2013	France	0	0	0	0	1
11821	33747	405	2012	France	1	0	0	0	1
11822	34143	15	2013	France	0	0	0	0	1
11823	35812	15	2013	France	0	0	0	0	1
11824	35813	485	2013	France	0	0	0	0	0
11825	35814	35	2013	France	1	0	0	0	1
11827	35816	307	2013	France	1	0	0	0	1
11828	36216	127	2014	France	0	0	0	0	0
11829	36558	11	2014	France	0	0	0	0	0
11830	38209	147	2014	France	0	0	0	0	0
11831	38612	15	2014	France	0	0	0	0	1
11832	38974	11	2014	France	0	0	0	0	0
11833	38983	11	2014	France	0	0	0	0	0
11834	38984	4849	2014	France	0	0	0	0	0
11835	38989	11	2014	France	0	0	0	0	0
11836	39000	307	2014	France	0	0	0	0	1
11837	39142	307	2015	France	1	0	0	0	1
11838	39143	15	2015	France	0	0	0	0	1
11839	39145	4850	2015	France	0	0	0	0	0
11840	39566	11	2014	France	0	0	0	0	0
11843	42465	307	2015	France	0	0	0	0	1
11844	42468	464	2015	France	0	0	0	0	0
11845	42470	405	2015	France	1	0	0	0	1
11846	42472	15	2015	France	0	0	0	0	1
11847	42474	405	2015	France	1	0	0	0	1
11848	42475	405	2015	France	1	0	0	0	1
11849	42477	405	2015	France	1	0	0	0	1
11850	42485	11	2016	France	0	0	0	0	0
11851	42486	485	2015	France	0	0	0	0	0
11852	42492	15	2015	France	0	0	0	0	1
11853	42982	187	2015	France	0	0	0	0	1
11854	43103	15	2016	France	0	0	0	0	1
11855	43112	307	2015	France	0	0	0	0	1
11856	43924	11	2015	France	0	0	0	0	0
11857	43926	464	2016	France	0	0	0	0	0
11858	43928	464	2016	France	0	0	0	0	0
11859	43934	11	2016	France	0	0	0	0	0
11860	43935	4850	2016	France	0	0	0	0	0
11861	43936	11	2016	France	1	0	0	0	1
11862	45339	15	2016	France	0	0	0	0	1
11863	45340	307	2016	France	0	0	0	0	1
11864	45341	48	2016	France	1	0	0	0	1
11865	45342	307	2016	France	0	0	0	0	1
11866	45343	11	2016	France	0	0	0	0	0
11867	45349	200	2016	France	0	0	0	0	0
11868	45350	4850	2016	France	0	0	0	0	0
11869	45351	11	2016	France	0	0	0	0	0
11870	45352	11	2016	France	0	0	0	0	0
11871	45353	22	2016	France	0	0	0	0	1
11872	45355	200	2016	France	0	0	0	0	0
11873	46236	515	2017	France	0	0	0	0	1
11874	46238	11	2017	France	0	0	0	0	0
11875	46239	192	2017	France	0	0	0	0	1
11876	46244	4850	2017	France	0	0	0	0	0
11877	46247	307	2016	France	0	0	0	0	1
11878	46248	11	2016	France	0	0	0	0	0
11879	46249	11	2016	France	0	0	0	0	0
11880	47225	11	2016	France	0	0	0	0	0
11881	47226	4850	2017	France	0	0	0	0	0
11882	47227	4850	2017	France	0	0	0	0	0
11883	47693	3639	2017	France	0	0	0	0	1
11884	47885	4850	2017	France	0	0	0	0	0
11885	47892	37	2017	France	0	0	0	0	0
11886	48146	25	2017	France	1	0	0	0	1
11887	48148	17	2017	France	1	0	0	0	1
11889	51599	15	2018	France	1	0	0	0	0
11890	51600	22	2017	France	0	0	0	0	1
11891	51601	11	2017	France	0	0	0	0	0
11892	51602	22	2017	France	0	0	0	0	1
11893	51603	25	2018	France	1	0	0	0	1
11894	51604	4850	2018	France	0	0	0	0	0
11895	51606	45	2018	France	1	0	0	0	1
11896	51610	15	2018	France	0	0	0	0	1
11897	51612	15	2018	France	0	0	0	0	1
11898	51613	11	2018	France	1	0	0	0	1
11899	51614	11	2018	France	1	0	0	0	1
11900	51615	307	2018	France	1	0	0	0	1
11901	51616	273	2018	France	0	0	0	0	0
11902	51617	13	2018	France	1	0	0	0	0
11903	51619	4850	2018	France	0	0	0	0	0
11904	51620	11	2018	France	0	0	0	0	0
11905	51621	11	2018	France	0	0	0	0	0
11906	51622	11	2018	France	0	0	0	0	0
11907	51623	22	2018	France	0	0	0	0	1
11908	51625	15	2018	France	0	0	0	0	0
11909	51626	11	2018	France	0	0	0	0	0
11910	51634	22	2018	France	1	0	0	0	1
11911	51635	11	2018	France	0	0	0	0	0
11912	51718	14	2018	France	1	0	0	0	1
11913	49240	394	2017	France	1	0	0	0	1
11914	49241	1876	2017	France	0	0	0	0	1
11915	49243	127	2018	France	0	0	0	0	0
11916	49245	37	2018	France	0	0	0	0	0
11917	49246	4850	2018	France	0	0	0	0	0
11918	49248	307	2017	France	0	0	0	0	1
11919	49249	15	2017	France	0	0	0	0	1
11920	49252	37	2017	France	0	0	0	0	0
11921	49253	147	2017	France	0	0	0	0	0
11922	49254	268	2017	France	0	0	0	0	0
11923	49255	307	2018	France	1	0	0	0	1
12006	MVK-06F113	2439	2019	Denmark	0	0	0	0	0
12007	MVK-06F115	45	2019	Denmark	0	0	0	0	0
12008	MVK-06F117	1630	2019	Denmark	0	0	0	0	0
12009	MVK-06F119	4859	2019	Denmark	0	0	0	0	0
12010	MVK-06F121	4860	2019	Denmark	0	0	0	0	0
12011	MVK-06F123	661	2019	Denmark	0	0	0	0	0
12012	MVK-06F125	4864	2019	Denmark	0	0	0	0	0
12013	MVK-06F127	55	2019	Denmark	0	0	0	0	0
12014	MVK-06F129	200	2019	Denmark	0	0	0	0	0
12015	MVK-06F131	4866	2019	Denmark	0	0	0	0	0
12016	MVK-06F133	2158	2019	Denmark	0	0	0	0	0
12017	MVK-06F139	788	2019	Denmark	0	0	0	0	1
12018	MVK-06F141	3230	2019	Denmark	0	0	0	0	0
12019	MVK-06F143	3669	2019	Denmark	0	0	0	0	0
12020	MVK-06F145	788	2019	Denmark	0	0	0	0	1
12021	MVK-06F147	870	2019	Denmark	0	0	0	0	0
12022	MVK-06F151	3669	2019	Denmark	0	0	0	0	0
12023	MVK-06F153	976	2019	Denmark	0	0	0	0	0
12024	MVK-06F155	45	2019	Denmark	0	0	0	0	0
12025	MVK-06F157	2286	2019	France	1	0	0	0	1
12026	MVK-06F159	4859	2019	Denmark	0	0	0	0	0
12027	MVK-06F161	2217	2019	Denmark	0	0	0	0	0
12028	MVK-06F163	290	2019	Denmark	0	0	0	0	0
12029	MVK-06F165	5769	2019	Denmark	0	0	0	0	0
12030	MVK-06F167	636	2019	Denmark	0	0	0	0	0
12031	MVK-06F171	2217	2019	Denmark	0	0	0	0	0
12032	MVK-06F173	3669	2019	Denmark	0	0	0	0	0
12036	MVK-06F169	1322	2019	Sverige / EU	1	0	0	0	1
12037	MVK-05F523	116	2019	France	0	0	0	0	0
12039	MVK-05F559	4861	2019	EU	0	0	0	0	1
12045	MVK-05F569	202	2019	Austria	0	0	0	0	0
12047	MVK-05F575	37	2019	Austria	0	0	0	0	1
12051	MVK-05F585	2310	2019	Austria	0	0	0	0	0
12052	MVK-05F587	147	2019	Austria	0	0	0	0	0
12053	MVK-05F589	4862	2019	Austria	0	0	0	0	1
12054	MVK-05F591	290	2019	Austria	0	0	0	0	0
12055	MVK-05F593	37	2019	Austria	0	0	0	0	1
12056	MVK-05F595	15	2019	Austria	0	0	0	0	1
12057	MVK-04F001	1426	2018	France	0	0	0	0	0
12058	MVK-04F002	556	2018	France	0	0	0	0	1
12059	MVK-04F004	636	2019	France	0	0	0	0	0
12060	MVK-04F005	2442	2019	France	0	0	0	0	0
12061	MVK-04F006	2442	2019	France	0	0	0	0	0
12062	MVK-04F007	661	2019	France	0	0	0	0	1
12063	MVK-04F008	4387	2019	France	0	0	0	0	0
12064	MVK-04F009	3068	2019	France	0	0	0	0	0
12065	MVK-04F010	3068	2019	France	0	0	0	0	0
12066	MVK-04F011	1203	2019	France	0	0	0	0	0
12067	MVK-04F012	215	2019	France	1	0	0	0	1
12068	MVK-04F013	290	2019	France	0	0	0	0	0
12069	MVK-04F014	505	2019	France	0	0	0	0	1
12070	MVK-04F015	176	2019	France	0	0	0	0	0
12071	MVK-04F016	290	2019	France	0	0	0	0	0
12072	MVK-04F017	290	2019	France	0	0	0	0	0
12073	MVK-04F018	1537	2019	France	0	0	0	0	0
12074	MVK-04F019	4860	2019	France	0	0	0	0	0
12075	MVK-04F020	6	2019	France	1	0	0	0	0
12076	MVK-04F021	4860	2019	France	0	0	0	0	0
12077	MVK-04F022	4865	2019	France	0	0	0	0	1
12079	MVK-04F024	4865	2019	France	0	0	0	0	1
12080	MVK-04F025	4865	2019	France	0	0	0	0	1
12081	MVK-04F026	215	2019	France	1	0	0	0	1
12082	MVK-04F027	215	2019	France	0	0	0	0	0
12083	MVK-04F028	914	2019	France	0	0	0	0	1
12084	MVK-04F029	4867	2019	Unknown	0	0	0	0	1
12085	MVK-04F030	469	2019	Unknown	0	0	0	0	0
12086	MVK-04F031	37	2019	UE	0	0	0	0	1
12087	MVK-04F032	113	2019	France	0	0	0	0	0
12089	MVK-04F035	45	2019	Unknown	0	0	0	0	0
12090	MVK-04F036	469	2019	Unknown	1	0	0	0	0
12091	MVK-04F037	412	2019	France	0	0	0	0	1
12093	MVK-04F039	5858	2019	France	0	0	0	0	1
12094	MVK-04F040	273	2019	France	0	0	0	0	0
12095	MVK-04F041	45	2019	Unknown	0	0	0	0	0
12096	MVK-04F042	49	2019	Unknown	0	0	0	0	0
12097	MVK-04F043	45	2019	Unknown	0	0	0	0	0
12098	MVK-04F044	495	2019	Unknown	1	0	0	0	1
[truncated: 25,798 more rows]
