# Supplementary material for: Cefiderocol Resistance Conferred by Plasmid-Located Ferric Citrate Transport System in KPC-Producing Klebsiella pneumoniae
Source: Emerg Infect Dis. 2025 Jan;31(1):123–4. doi: 10.3201/eid3101.241426 (PMC11682805; doi:10.3201/eid3101.241426)
Supplement: Appendix 3 — Total positives-negatives for fec gene cluster for Klebsiella pneumoniae isolates downloaded from the Pasteur Institute BIGSdb database (https://bigsdb.pasteur.fr). [file 24-1426-Techapp-s3.xlsx]

## Sheet: Appendix 3 Table
Article DOI: https://doi.org/10.3201/eid3101.241426
EID cannot ensure accessibility for supplementary materials supplied by authors. Readers who have difficulty accessing supplementary content should contact the authors for assistance.
Cefiderocol Resistance Conferred by Plasmid-Located Ferric Citrate Transport System in Klebsiella pneumoniae Carbapenemase–Producing K. pneumoniae
Appendix 3 Table. Total positives-negatives for fec gene cluster in Klebsiella pneumoniae isolates downloaded from the Pasteur Institute BIGSdb database
ST	no. of isolates	fec+	fec-	fec+ (%)	fec- (%)	% on total	Total isolates
258	3560	2174	1386	61.0674	38.9326	12.809	27793
11	2113	744	1369	35.2106	64.7894	7.60263
147	1607	122	1485	7.59179	92.4082	5.78203
307	1510	454	1056	30.0662	69.9338	5.43302
15	1221	346	875	28.3374	71.6626	4.39319
14	766	526	240	68.6684	31.3316	2.75609
16	682	5	677	0.733138	99.2669	2.45386
17	536	262	274	48.8806	51.1194	1.92854
512	489	331	158	67.6892	32.3108	1.75944
101	464	139	325	29.9569	70.0431	1.66949
37	468	116	352	24.7863	75.2137	1.68388
45	430	222	208	51.6279	48.3721	1.54715
231	419	16	403	3.81862	96.1814	1.50757
23	283	0	283	0	100	1.01824
20	281	178	103	63.3452	36.6548	1.01105
13	240	61	179	25.4167	74.5833	0.863527
35	231	71	160	30.7359	69.2641	0.831145
340	226	131	95	57.9646	42.0354	0.813154
252	215	150	65	69.7674	30.2326	0.773576
25	214	101	113	47.1963	52.8037	0.769978
405	202	167	35	82.6733	17.3267	0.726802
392	199	19	180	9.54774	90.4523	0.716008
395	185	26	159	14.0541	85.9459	0.665635
48	179	119	60	66.4804	33.5196	0.644047
29	175	75	100	42.8571	57.1429	0.629655
111	174	90	84	51.7241	48.2759	0.626057
39	162	95	67	58.642	41.358	0.582881
268	161	100	61	62.1118	37.8882	0.579283
437	159	88	71	55.3459	44.6541	0.572086
219	151	136	15	90.0662	9.93377	0.543302
323	150	127	23	84.6667	15.3333	0.539704
2096	148	40	108	27.027	72.973	0.532508
34	143	30	113	20.979	79.021	0.514518
661	143	51	92	35.6643	64.3357	0.514518
36	138	52	86	37.6812	62.3188	0.496528
86	125	12	113	9.6	90.4	0.449754
273	117	11	106	9.40171	90.5983	0.420969
873	102	7	95	6.86275	93.1373	0.366999
321	92	89	3	96.7391	3.26087	0.331019
107	89	60	29	67.4157	32.5843	0.320225
152	88	58	30	65.9091	34.0909	0.316626
22	81	34	47	41.9753	58.0247	0.29144
133	81	28	53	34.5679	65.4321	0.29144
65	80	0	80	0	100	0.287842
1828	77	73	4	94.8052	5.19481	0.277048
70	76	29	47	38.1579	61.8421	0.27345
485	74	14	60	18.9189	81.0811	0.266254
461	73	9	64	12.3288	87.6712	0.262656
4843	70	0	70	0	100	0.251862
76	69	27	42	39.1304	60.8696	0.248264
200	67	0	67	0	100	0.241068
280	64	48	16	75	25	0.230274
336	63	44	19	69.8413	30.1587	0.226676
551	63	30	33	47.619	52.381	0.226676
12	60	38	22	63.3333	36.6667	0.215882
54	60	41	19	68.3333	31.6667	0.215882
348	60	41	19	68.3333	31.6667	0.215882
253	55	23	32	41.8182	58.1818	0.197892
2938	55	35	20	63.6364	36.3636	0.197892
941	53	8	45	15.0943	84.9057	0.190695
383	50	0	50	0	100	0.179901
491	50	7	43	14	86	0.179901
628	49	30	19	61.2245	38.7755	0.176303
922	48	5	43	10.4167	89.5833	0.172705
514	45	15	30	33.3333	66.6667	0.161911
359	44	4	40	9.09091	90.9091	0.158313
872	43	4	39	9.30233	90.6977	0.154715
983	43	1	42	2.32558	97.6744	0.154715
327	42	8	34	19.0476	80.9524	0.151117
643	42	2	40	4.7619	95.2381	0.151117
10	40	25	15	62.5	37.5	0.143921
490	39	29	10	74.359	25.641	0.140323
985	39	27	12	69.2308	30.7692	0.140323
26	38	20	18	52.6316	47.3684	0.136725
43	38	6	32	15.7895	84.2105	0.136725
478	38	29	9	76.3158	23.6842	0.136725
1	37	11	26	29.7297	70.2703	0.133127
290	37	7	30	18.9189	81.0811	0.133127
187	36	2	34	5.55556	94.4444	0.129529
218	36	5	31	13.8889	86.1111	0.129529
391	36	23	13	63.8889	36.1111	0.129529
432	36	19	17	52.7778	47.2222	0.129529
3068	35	0	35	0	100	0.125931
515	34	17	17	50	50	0.122333
716	34	27	7	79.4118	20.5882	0.122333
584	33	17	16	51.5152	48.4848	0.118735
2703	33	0	33	0	100	0.118735
874	32	15	17	46.875	53.125	0.115137
1162	32	0	32	0	100	0.115137
394	31	23	8	74.1935	25.8065	0.111539
27	30	10	20	33.3333	66.6667	0.107941
309	30	15	15	50	50	0.107941
42	29	5	24	17.2414	82.7586	0.104343
134	29	21	8	72.4138	27.5862	0.104343
896	29	18	11	62.069	37.931	0.104343
105	28	9	19	32.1429	67.8571	0.100745
225	28	24	4	85.7143	14.2857	0.100745
234	28	15	13	53.5714	46.4286	0.100745
420	28	4	24	14.2857	85.7143	0.100745
588	28	25	3	89.2857	10.7143	0.100745
834	28	21	7	75	25	0.100745
4	27	22	5	81.4815	18.5185	0.0971468
240	27	9	18	33.3333	66.6667	0.0971468
412	27	0	27	0	100	0.0971468
492	27	1	26	3.7037	96.2963	0.0971468
611	27	8	19	29.6296	70.3704	0.0971468
38	26	14	12	53.8462	46.1538	0.0935487
163	26	8	18	30.7692	69.2308	0.0935487
353	26	16	10	61.5385	38.4615	0.0935487
377	26	6	20	23.0769	76.9231	0.0935487
441	26	8	18	30.7692	69.2308	0.0935487
299	25	7	18	28	72	0.0899507
337	25	12	13	48	52	0.0899507
462	25	11	14	44	56	0.0899507
469	25	4	21	16	84	0.0899507
1427	25	8	17	32	68	0.0899507
3359	25	23	2	92	8	0.0899507
30	24	17	7	70.8333	29.1667	0.0863527
792	24	20	4	83.3333	16.6667	0.0863527
1109	24	23	1	95.8333	4.16667	0.0863527
1235	24	5	19	20.8333	79.1667	0.0863527
281	23	3	20	13.0435	86.9565	0.0827547
294	23	7	16	30.4348	69.5652	0.0827547
967	23	9	14	39.1304	60.8696	0.0827547
4523	23	0	23	0	100	0.0827547
870	22	14	8	63.6364	36.3636	0.0791566
3655	22	21	1	95.4545	4.54545	0.0791566
193	21	8	13	38.0952	61.9048	0.0755586
221	21	0	21	0	100	0.0755586
380	21	0	21	0	100	0.0755586
1322	21	17	4	80.9524	19.0476	0.0755586
3345	21	0	21	0	100	0.0755586
6005	21	1	20	4.7619	95.2381	0.0755586
66	20	0	20	0	100	0.0719606
113	20	7	13	35	65	0.0719606
397	20	17	3	85	15	0.0719606
464	20	5	15	25	75	0.0719606
560	20	16	4	80	20	0.0719606
592	20	0	20	0	100	0.0719606
788	20	4	16	20	80	0.0719606
2004	20	1	19	5	95	0.0719606
2459	20	8	12	40	60	0.0719606
3586	20	19	1	95	5	0.0719606
151	19	5	14	26.3158	73.6842	0.0683625
188	19	6	13	31.5789	68.4211	0.0683625
556	19	13	6	68.4211	31.5789	0.0683625
629	19	2	17	10.5263	89.4737	0.0683625
636	19	6	13	31.5789	68.4211	0.0683625
656	19	0	19	0	100	0.0683625
950	19	9	10	47.3684	52.6316	0.0683625
375	18	0	18	0	100	0.0647645
416	18	12	6	66.6667	33.3333	0.0647645
433	18	17	1	94.4444	5.55556	0.0647645
1017	18	3	15	16.6667	83.3333	0.0647645
1537	18	1	17	5.55556	94.4444	0.0647645
1876	18	3	15	16.6667	83.3333	0.0647645
116	17	4	13	23.5294	76.4706	0.0611665
244	17	0	17	0	100	0.0611665
442	17	14	3	82.3529	17.6471	0.0611665
711	17	7	10	41.1765	58.8235	0.0611665
719	17	6	11	35.2941	64.7059	0.0611665
1074	17	0	17	0	100	0.0611665
1429	17	7	10	41.1765	58.8235	0.0611665
5606	17	16	1	94.1176	5.88235	0.0611665
6590	17	0	17	0	100	0.0611665
60	16	0	16	0	100	0.0575685
104	16	12	4	75	25	0.0575685
277	16	11	5	68.75	31.25	0.0575685
496	16	0	16	0	100	0.0575685
502	16	11	5	68.75	31.25	0.0575685
1271	16	16	0	100	0	0.0575685
1916	16	13	3	81.25	18.75	0.0575685
2975	16	2	14	12.5	87.5	0.0575685
78	15	1	14	6.66667	93.3333	0.0539704
528	15	6	9	40	60	0.0539704
534	15	3	12	20	80	0.0539704
540	15	7	8	46.6667	53.3333	0.0539704
857	15	0	15	0	100	0.0539704
966	15	0	15	0	100	0.0539704
1198	15	4	11	26.6667	73.3333	0.0539704
3248	15	0	15	0	100	0.0539704
5081	15	12	3	80	20	0.0539704
215	14	8	6	57.1429	42.8571	0.0503724
418	14	9	5	64.2857	35.7143	0.0503724
530	14	10	4	71.4286	28.5714	0.0503724
776	14	7	7	50	50	0.0503724
995	14	11	3	78.5714	21.4286	0.0503724
1165	14	14	0	100	0	0.0503724
1189	14	0	14	0	100	0.0503724
1411	14	10	4	71.4286	28.5714	0.0503724
1966	14	0	14	0	100	0.0503724
5987	14	0	14	0	100	0.0503724
6260	14	0	14	0	100	0.0503724
6589	14	0	14	0	100	0.0503724
247	13	4	9	30.7692	69.2308	0.0467744
409	13	11	2	84.6154	15.3846	0.0467744
828	13	10	3	76.9231	23.0769	0.0467744
859	13	2	11	15.3846	84.6154	0.0467744
1213	13	1	12	7.69231	92.3077	0.0467744
2441	13	0	13	0	100	0.0467744
2856	13	10	3	76.9231	23.0769	0.0467744
198	12	4	8	33.3333	66.6667	0.0431763
230	12	1	11	8.33333	91.6667	0.0431763
587	12	1	11	8.33333	91.6667	0.0431763
626	12	10	2	83.3333	16.6667	0.0431763
1083	12	9	3	75	25	0.0431763
1401	12	6	6	50	50	0.0431763
1754	12	11	1	91.6667	8.33333	0.0431763
1962	12	0	12	0	100	0.0431763
2599	12	11	1	91.6667	8.33333	0.0431763
2791	12	4	8	33.3333	66.6667	0.0431763
5154	12	0	12	0	100	0.0431763
5729	12	11	1	91.6667	8.33333	0.0431763
261	11	8	3	72.7273	27.2727	0.0395783
466	11	9	2	81.8182	18.1818	0.0395783
678	11	0	11	0	100	0.0395783
893	11	3	8	27.2727	72.7273	0.0395783
1035	11	10	1	90.9091	9.09091	0.0395783
1419	11	0	11	0	100	0.0395783
1426	11	1	10	9.09091	90.9091	0.0395783
1440	11	7	4	63.6364	36.3636	0.0395783
1824	11	1	10	9.09091	90.9091	0.0395783
6	10	9	1	90	10	0.0359803
8	10	0	10	0	100	0.0359803
40	10	4	6	40	60	0.0359803
256	10	0	10	0	100	0.0359803
278	10	3	7	30	70	0.0359803
292	10	1	9	10	90	0.0359803
322	10	9	1	90	10	0.0359803
372	10	2	8	20	80	0.0359803
429	10	7	3	70	30	0.0359803
471	10	10	0	100	0	0.0359803
709	10	3	7	30	70	0.0359803
831	10	8	2	80	20	0.0359803
883	10	1	9	10	90	0.0359803
1454	10	3	7	30	70	0.0359803
1564	10	0	10	0	100	0.0359803
1877	10	2	8	20	80	0.0359803
2054	10	8	2	80	20	0.0359803
2623	10	8	2	80	20	0.0359803
3139	10	0	10	0	100	0.0359803
3822	10	9	1	90	10	0.0359803
4850	10	0	10	0	100	0.0359803
6588	10	0	10	0	100	0.0359803
46	9	0	9	0	100	0.0323823
129	9	5	4	55.5556	44.4444	0.0323823
189	9	5	4	55.5556	44.4444	0.0323823
220	9	7	2	77.7778	22.2222	0.0323823
295	9	1	8	11.1111	88.8889	0.0323823
423	9	6	3	66.6667	33.3333	0.0323823
449	9	8	1	88.8889	11.1111	0.0323823
784	9	4	5	44.4444	55.5556	0.0323823
789	9	0	9	0	100	0.0323823
791	9	4	5	44.4444	55.5556	0.0323823
846	9	8	1	88.8889	11.1111	0.0323823
1079	9	6	3	66.6667	33.3333	0.0323823
1296	9	6	3	66.6667	33.3333	0.0323823
1303	9	4	5	44.4444	55.5556	0.0323823
1310	9	3	6	33.3333	66.6667	0.0323823
1373	9	5	4	55.5556	44.4444	0.0323823
1412	9	1	8	11.1111	88.8889	0.0323823
1428	9	4	5	44.4444	55.5556	0.0323823
1777	9	1	8	11.1111	88.8889	0.0323823
1779	9	0	9	0	100	0.0323823
3069	9	0	9	0	100	0.0323823
5605	9	0	9	0	100	0.0323823
33	8	7	1	87.5	12.5	0.0287842
458	8	7	1	87.5	12.5	0.0287842
590	8	0	8	0	100	0.0287842
607	8	3	5	37.5	62.5	0.0287842
704	8	2	6	25	75	0.0287842
882	8	2	6	25	75	0.0287842
904	8	8	0	100	0	0.0287842
1106	8	1	7	12.5	87.5	0.0287842
1114	8	5	3	62.5	37.5	0.0287842
1190	8	6	2	75	25	0.0287842
1207	8	0	8	0	100	0.0287842
1380	8	0	8	0	100	0.0287842
1496	8	8	0	100	0	0.0287842
1530	8	3	5	37.5	62.5	0.0287842
1626	8	3	5	37.5	62.5	0.0287842
1630	8	0	8	0	100	0.0287842
1785	8	0	8	0	100	0.0287842
1838	8	3	5	37.5	62.5	0.0287842
2176	8	0	8	0	100	0.0287842
2370	8	6	2	75	25	0.0287842
3050	8	4	4	50	50	0.0287842
3403	8	0	8	0	100	0.0287842
3660	8	2	6	25	75	0.0287842
5020	8	7	1	87.5	12.5	0.0287842
5093	8	0	8	0	100	0.0287842
6014	8	7	1	87.5	12.5	0.0287842
24	7	2	5	28.5714	71.4286	0.0251862
82	7	0	7	0	100	0.0251862
110	7	3	4	42.8571	57.1429	0.0251862
184	7	6	1	85.7143	14.2857	0.0251862
186	7	4	3	57.1429	42.8571	0.0251862
297	7	7	0	100	0	0.0251862
345	7	1	6	14.2857	85.7143	0.0251862
399	7	1	6	14.2857	85.7143	0.0251862
463	7	2	5	28.5714	71.4286	0.0251862
483	7	2	5	28.5714	71.4286	0.0251862
525	7	1	6	14.2857	85.7143	0.0251862
627	7	7	0	100	0	0.0251862
915	7	5	2	71.4286	28.5714	0.0251862
1043	7	1	6	14.2857	85.7143	0.0251862
1119	7	4	3	57.1429	42.8571	0.0251862
1141	7	4	3	57.1429	42.8571	0.0251862
1307	7	0	7	0	100	0.0251862
1471	7	0	7	0	100	0.0251862
1565	7	2	5	28.5714	71.4286	0.0251862
1574	7	2	5	28.5714	71.4286	0.0251862
1593	7	5	2	71.4286	28.5714	0.0251862
1801	7	3	4	42.8571	57.1429	0.0251862
1948	7	1	6	14.2857	85.7143	0.0251862
1961	7	7	0	100	0	0.0251862
2211	7	1	6	14.2857	85.7143	0.0251862
2990	7	0	7	0	100	0.0251862
4081	7	1	6	14.2857	85.7143	0.0251862
4384	7	0	7	0	100	0.0251862
4976	7	7	0	100	0	0.0251862
6514	7	0	7	0	100	0.0251862
5	6	3	3	50	50	0.0215882
160	6	6	0	100	0	0.0215882
182	6	3	3	50	50	0.0215882
194	6	3	3	50	50	0.0215882
202	6	0	6	0	100	0.0215882
342	6	4	2	66.6667	33.3333	0.0215882
370	6	0	6	0	100	0.0215882
376	6	0	6	0	100	0.0215882
378	6	1	5	16.6667	83.3333	0.0215882
403	6	2	4	33.3333	66.6667	0.0215882
567	6	6	0	100	0	0.0215882
585	6	5	1	83.3333	16.6667	0.0215882
603	6	0	6	0	100	0.0215882
659	6	2	4	33.3333	66.6667	0.0215882
687	6	3	3	50	50	0.0215882
774	6	0	6	0	100	0.0215882
866	6	2	4	33.3333	66.6667	0.0215882
869	6	6	0	100	0	0.0215882
876	6	0	6	0	100	0.0215882
881	6	1	5	16.6667	83.3333	0.0215882
902	6	3	3	50	50	0.0215882
943	6	6	0	100	0	0.0215882
976	6	5	1	83.3333	16.6667	0.0215882
1047	6	6	0	100	0	0.0215882
1180	6	5	1	83.3333	16.6667	0.0215882
1399	6	6	0	100	0	0.0215882
1661	6	0	6	0	100	0.0215882
1662	6	0	6	0	100	0.0215882
1694	6	3	3	50	50	0.0215882
1727	6	0	6	0	100	0.0215882
1741	6	6	0	100	0	0.0215882
1799	6	3	3	50	50	0.0215882
2028	6	0	6	0	100	0.0215882
2108	6	1	5	16.6667	83.3333	0.0215882
2648	6	1	5	16.6667	83.3333	0.0215882
3155	6	6	0	100	0	0.0215882
3157	6	4	2	66.6667	33.3333	0.0215882
3161	6	2	4	33.3333	66.6667	0.0215882
3321	6	4	2	66.6667	33.3333	0.0215882
3392	6	0	6	0	100	0.0215882
3640	6	0	6	0	100	0.0215882
3827	6	0	6	0	100	0.0215882
4558	6	0	6	0	100	0.0215882
4566	6	0	6	0	100	0.0215882
4710	6	0	6	0	100	0.0215882
5181	6	6	0	100	0	0.0215882
18	5	0	5	0	100	0.0179901
49	5	0	5	0	100	0.0179901
73	5	4	1	80	20	0.0179901
161	5	0	5	0	100	0.0179901
224	5	0	5	0	100	0.0179901
251	5	3	2	60	40	0.0179901
313	5	5	0	100	0	0.0179901
317	5	0	5	0	100	0.0179901
320	5	2	3	40	60	0.0179901
326	5	5	0	100	0	0.0179901
500	5	0	5	0	100	0.0179901
513	5	4	1	80	20	0.0179901
557	5	5	0	100	0	0.0179901
580	5	1	4	20	80	0.0179901
610	5	1	4	20	80	0.0179901
664	5	2	3	40	60	0.0179901
685	5	0	5	0	100	0.0179901
827	5	0	5	0	100	0.0179901
855	5	4	1	80	20	0.0179901
867	5	1	4	20	80	0.0179901
889	5	3	2	60	40	0.0179901
997	5	3	2	60	40	0.0179901
1102	5	0	5	0	100	0.0179901
1193	5	5	0	100	0	0.0179901
1228	5	2	3	40	60	0.0179901
1243	5	2	3	40	60	0.0179901
1265	5	1	4	20	80	0.0179901
1311	5	0	5	0	100	0.0179901
1393	5	1	4	20	80	0.0179901
1408	5	1	4	20	80	0.0179901
1486	5	0	5	0	100	0.0179901
1507	5	2	3	40	60	0.0179901
1519	5	1	4	20	80	0.0179901
1552	5	5	0	100	0	0.0179901
1604	5	0	5	0	100	0.0179901
1658	5	2	3	40	60	0.0179901
1758	5	4	1	80	20	0.0179901
1817	5	5	0	100	0	0.0179901
1825	5	4	1	80	20	0.0179901
1832	5	0	5	0	100	0.0179901
1886	5	3	2	60	40	0.0179901
1958	5	2	3	40	60	0.0179901
1967	5	2	3	40	60	0.0179901
2039	5	0	5	0	100	0.0179901
2118	5	0	5	0	100	0.0179901
2159	5	2	3	40	60	0.0179901
2167	5	3	2	60	40	0.0179901
2425	5	5	0	100	0	0.0179901
2445	5	2	3	40	60	0.0179901
2447	5	0	5	0	100	0.0179901
2497	5	0	5	0	100	0.0179901
2502	5	2	3	40	60	0.0179901
2665	5	4	1	80	20	0.0179901
3041	5	3	2	60	40	0.0179901
3049	5	0	5	0	100	0.0179901
3072	5	3	2	60	40	0.0179901
3098	5	4	1	80	20	0.0179901
3172	5	0	5	0	100	0.0179901
3278	5	3	2	60	40	0.0179901
3541	5	0	5	0	100	0.0179901
3649	5	0	5	0	100	0.0179901
3697	5	0	5	0	100	0.0179901
3713	5	2	3	40	60	0.0179901
3727	5	0	5	0	100	0.0179901
4007	5	0	5	0	100	0.0179901
4295	5	4	1	80	20	0.0179901
4387	5	4	1	80	20	0.0179901
4422	5	0	5	0	100	0.0179901
4719	5	5	0	100	0	0.0179901
5119	5	0	5	0	100	0.0179901
5152	5	0	5	0	100	0.0179901
5186	5	5	0	100	0	0.0179901
5429	5	0	5	0	100	0.0179901
5625	5	4	1	80	20	0.0179901
6521	5	1	4	20	80	0.0179901
2	4	0	4	0	100	0.0143921
9	4	0	4	0	100	0.0143921
44	4	4	0	100	0	0.0143921
55	4	1	3	25	75	0.0143921
132	4	0	4	0	100	0.0143921
191	4	2	2	50	50	0.0143921
192	4	0	4	0	100	0.0143921
228	4	3	1	75	25	0.0143921
279	4	0	4	0	100	0.0143921
310	4	0	4	0	100	0.0143921
436	4	4	0	100	0	0.0143921
443	4	3	1	75	25	0.0143921
495	4	3	1	75	25	0.0143921
501	4	1	3	25	75	0.0143921
505	4	0	4	0	100	0.0143921
517	4	0	4	0	100	0.0143921
660	4	0	4	0	100	0.0143921
726	4	0	4	0	100	0.0143921
727	4	0	4	0	100	0.0143921
742	4	1	3	25	75	0.0143921
753	4	3	1	75	25	0.0143921
868	4	4	0	100	0	0.0143921
884	4	4	0	100	0	0.0143921
895	4	0	4	0	100	0.0143921
964	4	1	3	25	75	0.0143921
969	4	1	3	25	75	0.0143921
1012	4	3	1	75	25	0.0143921
1087	4	2	2	50	50	0.0143921
1107	4	2	2	50	50	0.0143921
1117	4	1	3	25	75	0.0143921
1145	4	0	4	0	100	0.0143921
1229	4	4	0	100	0	0.0143921
1245	4	0	4	0	100	0.0143921
1263	4	0	4	0	100	0.0143921
1536	4	2	2	50	50	0.0143921
1569	4	1	3	25	75	0.0143921
1609	4	0	4	0	100	0.0143921
1653	4	3	1	75	25	0.0143921
1689	4	0	4	0	100	0.0143921
1726	4	4	0	100	0	0.0143921
1728	4	1	3	25	75	0.0143921
1787	4	0	4	0	100	0.0143921
1798	4	3	1	75	25	0.0143921
1836	4	2	2	50	50	0.0143921
1897	4	0	4	0	100	0.0143921
2055	4	0	4	0	100	0.0143921
2217	4	0	4	0	100	0.0143921
2237	4	3	1	75	25	0.0143921
2407	4	2	2	50	50	0.0143921
2452	4	0	4	0	100	0.0143921
2504	4	0	4	0	100	0.0143921
2552	4	2	2	50	50	0.0143921
2570	4	2	2	50	50	0.0143921
2615	4	3	1	75	25	0.0143921
2657	4	2	2	50	50	0.0143921
2668	4	1	3	25	75	0.0143921
2986	4	2	2	50	50	0.0143921
3559	4	4	0	100	0	0.0143921
3623	4	0	4	0	100	0.0143921
3639	4	2	2	50	50	0.0143921
3691	4	2	2	50	50	0.0143921
4110	4	2	2	50	50	0.0143921
4255	4	0	4	0	100	0.0143921
4427	4	2	2	50	50	0.0143921
4657	4	0	4	0	100	0.0143921
4860	4	0	4	0	100	0.0143921
5023	4	0	4	0	100	0.0143921
5098	4	0	4	0	100	0.0143921
5103	4	0	4	0	100	0.0143921
5148	4	4	0	100	0	0.0143921
5177	4	0	4	0	100	0.0143921
5206	4	0	4	0	100	0.0143921
5788	4	0	4	0	100	0.0143921
5912	4	2	2	50	50	0.0143921
6092	4	0	4	0	100	0.0143921
6150	4	0	4	0	100	0.0143921
6166	4	0	4	0	100	0.0143921
6242	4	0	4	0	100	0.0143921
6517	4	4	0	100	0	0.0143921
6522	4	4	0	100	0	0.0143921
6618	4	0	4	0	100	0.0143921
127	3	0	3	0	100	0.0107941
140	3	2	1	66.6667	33.3333	0.0107941
145	3	0	3	0	100	0.0107941
171	3	0	3	0	100	0.0107941
176	3	1	2	33.3333	66.6667	0.0107941
199	3	1	2	33.3333	66.6667	0.0107941
211	3	1	2	33.3333	66.6667	0.0107941
239	3	0	3	0	100	0.0107941
242	3	0	3	0	100	0.0107941
245	3	0	3	0	100	0.0107941
301	3	0	3	0	100	0.0107941
314	3	2	1	66.6667	33.3333	0.0107941
393	3	3	0	100	0	0.0107941
422	3	3	0	100	0	0.0107941
487	3	1	2	33.3333	66.6667	0.0107941
499	3	0	3	0	100	0.0107941
504	3	2	1	66.6667	33.3333	0.0107941
520	3	3	0	100	0	0.0107941
617	3	2	1	66.6667	33.3333	0.0107941
631	3	0	3	0	100	0.0107941
632	3	0	3	0	100	0.0107941
723	3	0	3	0	100	0.0107941
730	3	0	3	0	100	0.0107941
732	3	0	3	0	100	0.0107941
833	3	0	3	0	100	0.0107941
835	3	3	0	100	0	0.0107941
968	3	0	3	0	100	0.0107941
1015	3	0	3	0	100	0.0107941
1026	3	0	3	0	100	0.0107941
1082	3	3	0	100	0	0.0107941
1086	3	3	0	100	0	0.0107941
1108	3	0	3	0	100	0.0107941
1138	3	1	2	33.3333	66.6667	0.0107941
1161	3	0	3	0	100	0.0107941
1164	3	0	3	0	100	0.0107941
1199	3	2	1	66.6667	33.3333	0.0107941
1315	3	1	2	33.3333	66.6667	0.0107941
1326	3	2	1	66.6667	33.3333	0.0107941
1436	3	1	2	33.3333	66.6667	0.0107941
1446	3	0	3	0	100	0.0107941
1447	3	0	3	0	100	0.0107941
1449	3	0	3	0	100	0.0107941
1464	3	0	3	0	100	0.0107941
1480	3	0	3	0	100	0.0107941
1481	3	3	0	100	0	0.0107941
1527	3	3	0	100	0	0.0107941
1540	3	2	1	66.6667	33.3333	0.0107941
1545	3	0	3	0	100	0.0107941
1613	3	0	3	0	100	0.0107941
1621	3	0	3	0	100	0.0107941
1631	3	0	3	0	100	0.0107941
1634	3	0	3	0	100	0.0107941
1640	3	0	3	0	100	0.0107941
1665	3	0	3	0	100	0.0107941
1691	3	2	1	66.6667	33.3333	0.0107941
1714	3	3	0	100	0	0.0107941
1731	3	1	2	33.3333	66.6667	0.0107941
1823	3	2	1	66.6667	33.3333	0.0107941
1844	3	0	3	0	100	0.0107941
1999	3	0	3	0	100	0.0107941
2042	3	0	3	0	100	0.0107941
2113	3	0	3	0	100	0.0107941
2116	3	0	3	0	100	0.0107941
2121	3	3	0	100	0	0.0107941
2141	3	3	0	100	0	0.0107941
2158	3	0	3	0	100	0.0107941
2264	3	1	2	33.3333	66.6667	0.0107941
2279	3	1	2	33.3333	66.6667	0.0107941
2286	3	1	2	33.3333	66.6667	0.0107941
2428	3	0	3	0	100	0.0107941
2442	3	0	3	0	100	0.0107941
2467	3	0	3	0	100	0.0107941
2473	3	0	3	0	100	0.0107941
2492	3	0	3	0	100	0.0107941
2493	3	3	0	100	0	0.0107941
2505	3	0	3	0	100	0.0107941
2543	3	0	3	0	100	0.0107941
2555	3	0	3	0	100	0.0107941
2557	3	3	0	100	0	0.0107941
2613	3	0	3	0	100	0.0107941
2655	3	0	3	0	100	0.0107941
2670	3	2	1	66.6667	33.3333	0.0107941
2695	3	0	3	0	100	0.0107941
2706	3	0	3	0	100	0.0107941
2715	3	0	3	0	100	0.0107941
2719	3	0	3	0	100	0.0107941
2800	3	0	3	0	100	0.0107941
2850	3	1	2	33.3333	66.6667	0.0107941
2943	3	2	1	66.6667	33.3333	0.0107941
2974	3	0	3	0	100	0.0107941
2982	3	0	3	0	100	0.0107941
3043	3	1	2	33.3333	66.6667	0.0107941
3145	3	1	2	33.3333	66.6667	0.0107941
3147	3	1	2	33.3333	66.6667	0.0107941
3160	3	2	1	66.6667	33.3333	0.0107941
3167	3	2	1	66.6667	33.3333	0.0107941
3277	3	3	0	100	0	0.0107941
3293	3	0	3	0	100	0.0107941
3299	3	0	3	0	100	0.0107941
3343	3	3	0	100	0	0.0107941
3430	3	2	1	66.6667	33.3333	0.0107941
3514	3	3	0	100	0	0.0107941
3656	3	3	0	100	0	0.0107941
3659	3	1	2	33.3333	66.6667	0.0107941
3664	3	3	0	100	0	0.0107941
3669	3	0	3	0	100	0.0107941
3692	3	2	1	66.6667	33.3333	0.0107941
4029	3	0	3	0	100	0.0107941
4087	3	0	3	0	100	0.0107941
4105	3	0	3	0	100	0.0107941
4283	3	2	1	66.6667	33.3333	0.0107941
4423	3	0	3	0	100	0.0107941
4434	3	0	3	0	100	0.0107941
4652	3	0	3	0	100	0.0107941
4728	3	0	3	0	100	0.0107941
4809	3	0	3	0	100	0.0107941
4841	3	0	3	0	100	0.0107941
4859	3	0	3	0	100	0.0107941
4865	3	0	3	0	100	0.0107941
4888	3	0	3	0	100	0.0107941
5009	3	0	3	0	100	0.0107941
5012	3	2	1	66.6667	33.3333	0.0107941
5014	3	3	0	100	0	0.0107941
5017	3	1	2	33.3333	66.6667	0.0107941
5083	3	0	3	0	100	0.0107941
5087	3	0	3	0	100	0.0107941
5104	3	0	3	0	100	0.0107941
5133	3	2	1	66.6667	33.3333	0.0107941
5134	3	0	3	0	100	0.0107941
5138	3	3	0	100	0	0.0107941
5149	3	0	3	0	100	0.0107941
5156	3	0	3	0	100	0.0107941
5166	3	0	3	0	100	0.0107941
5172	3	0	3	0	100	0.0107941
5178	3	0	3	0	100	0.0107941
5179	3	0	3	0	100	0.0107941
5202	3	0	3	0	100	0.0107941
5217	3	0	3	0	100	0.0107941
5218	3	1	2	33.3333	66.6667	0.0107941
5295	3	1	2	33.3333	66.6667	0.0107941
5379	3	3	0	100	0	0.0107941
5380	3	0	3	0	100	0.0107941
5473	3	3	0	100	0	0.0107941
5982	3	0	3	0	100	0.0107941
6179	3	3	0	100	0	0.0107941
6250	3	3	0	100	0	0.0107941
6516	3	0	3	0	100	0.0107941
6545	3	0	3	0	100	0.0107941
6546	3	1	2	33.3333	66.6667	0.0107941
6587	3	0	3	0	100	0.0107941
6591	3	0	3	0	100	0.0107941
7	2	2	0	100	0	0.00719606
62	2	0	2	0	100	0.00719606
71	2	0	2	0	100	0.00719606
120	2	1	1	50	50	0.00719606
156	2	0	2	0	100	0.00719606
158	2	0	2	0	100	0.00719606
159	2	0	2	0	100	0.00719606
177	2	0	2	0	100	0.00719606
185	2	1	1	50	50	0.00719606
213	2	1	1	50	50	0.00719606
229	2	1	1	50	50	0.00719606
236	2	2	0	100	0	0.00719606
237	2	0	2	0	100	0.00719606
248	2	0	2	0	100	0.00719606
300	2	0	2	0	100	0.00719606
306	2	0	2	0	100	0.00719606
346	2	0	2	0	100	0.00719606
373	2	0	2	0	100	0.00719606
398	2	2	0	100	0	0.00719606
404	2	0	2	0	100	0.00719606
410	2	1	1	50	50	0.00719606
427	2	1	1	50	50	0.00719606
459	2	0	2	0	100	0.00719606
460	2	2	0	100	0	0.00719606
482	2	0	2	0	100	0.00719606
484	2	0	2	0	100	0.00719606
507	2	0	2	0	100	0.00719606
550	2	0	2	0	100	0.00719606
552	2	0	2	0	100	0.00719606
558	2	0	2	0	100	0.00719606
564	2	0	2	0	100	0.00719606
570	2	0	2	0	100	0.00719606
605	2	1	1	50	50	0.00719606
606	2	1	1	50	50	0.00719606
677	2	0	2	0	100	0.00719606
715	2	0	2	0	100	0.00719606
766	2	0	2	0	100	0.00719606
770	2	0	2	0	100	0.00719606
785	2	1	1	50	50	0.00719606
815	2	1	1	50	50	0.00719606
844	2	0	2	0	100	0.00719606
879	2	0	2	0	100	0.00719606
914	2	0	2	0	100	0.00719606
942	2	0	2	0	100	0.00719606
948	2	2	0	100	0	0.00719606
987	2	2	0	100	0	0.00719606
993	2	1	1	50	50	0.00719606
1037	2	0	2	0	100	0.00719606
1049	2	0	2	0	100	0.00719606
1061	2	0	2	0	100	0.00719606
1065	2	2	0	100	0	0.00719606
1078	2	0	2	0	100	0.00719606
1090	2	0	2	0	100	0.00719606
1093	2	1	1	50	50	0.00719606
1122	2	0	2	0	100	0.00719606
1123	2	2	0	100	0	0.00719606
1124	2	1	1	50	50	0.00719606
1140	2	2	0	100	0	0.00719606
1239	2	2	0	100	0	0.00719606
1241	2	0	2	0	100	0.00719606
1248	2	2	0	100	0	0.00719606
1272	2	0	2	0	100	0.00719606
1306	2	1	1	50	50	0.00719606
1317	2	1	1	50	50	0.00719606
1334	2	0	2	0	100	0.00719606
1414	2	2	0	100	0	0.00719606
1418	2	0	2	0	100	0.00719606
1430	2	0	2	0	100	0.00719606
1432	2	0	2	0	100	0.00719606
1441	2	2	0	100	0	0.00719606
1516	2	2	0	100	0	0.00719606
1583	2	0	2	0	100	0.00719606
1623	2	0	2	0	100	0.00719606
1644	2	0	2	0	100	0.00719606
1646	2	0	2	0	100	0.00719606
1666	2	0	2	0	100	0.00719606
1679	2	1	1	50	50	0.00719606
1686	2	0	2	0	100	0.00719606
1693	2	0	2	0	100	0.00719606
1715	2	0	2	0	100	0.00719606
1750	2	1	1	50	50	0.00719606
1775	2	0	2	0	100	0.00719606
1782	2	1	1	50	50	0.00719606
1788	2	0	2	0	100	0.00719606
1800	2	2	0	100	0	0.00719606
1805	2	0	2	0	100	0.00719606
1839	2	0	2	0	100	0.00719606
1862	2	1	1	50	50	0.00719606
1867	2	0	2	0	100	0.00719606
1873	2	0	2	0	100	0.00719606
1902	2	0	2	0	100	0.00719606
1920	2	0	2	0	100	0.00719606
1923	2	0	2	0	100	0.00719606
1963	2	1	1	50	50	0.00719606
1978	2	0	2	0	100	0.00719606
1995	2	0	2	0	100	0.00719606
1996	2	0	2	0	100	0.00719606
2018	2	0	2	0	100	0.00719606
2053	2	1	1	50	50	0.00719606
2084	2	0	2	0	100	0.00719606
2097	2	1	1	50	50	0.00719606
2127	2	1	1	50	50	0.00719606
2145	2	0	2	0	100	0.00719606
2177	2	0	2	0	100	0.00719606
2187	2	0	2	0	100	0.00719606
2202	2	0	2	0	100	0.00719606
2239	2	0	2	0	100	0.00719606
2248	2	0	2	0	100	0.00719606
2262	2	0	2	0	100	0.00719606
2290	2	1	1	50	50	0.00719606
2310	2	0	2	0	100	0.00719606
2353	2	0	2	0	100	0.00719606
2396	2	0	2	0	100	0.00719606
2406	2	0	2	0	100	0.00719606
2415	2	0	2	0	100	0.00719606
2418	2	0	2	0	100	0.00719606
2426	2	0	2	0	100	0.00719606
2439	2	0	2	0	100	0.00719606
2482	2	0	2	0	100	0.00719606
2484	2	0	2	0	100	0.00719606
2496	2	2	0	100	0	0.00719606
2499	2	0	2	0	100	0.00719606
2500	2	0	2	0	100	0.00719606
2525	2	0	2	0	100	0.00719606
2596	2	0	2	0	100	0.00719606
2601	2	0	2	0	100	0.00719606
2603	2	2	0	100	0	0.00719606
2612	2	0	2	0	100	0.00719606
2632	2	1	1	50	50	0.00719606
2643	2	0	2	0	100	0.00719606
2651	2	0	2	0	100	0.00719606
2652	2	2	0	100	0	0.00719606
2654	2	0	2	0	100	0.00719606
2659	2	0	2	0	100	0.00719606
2661	2	2	0	100	0	0.00719606
2662	2	0	2	0	100	0.00719606
2667	2	0	2	0	100	0.00719606
2680	2	2	0	100	0	0.00719606
2692	2	0	2	0	100	0.00719606
2711	2	0	2	0	100	0.00719606
2724	2	2	0	100	0	0.00719606
2731	2	0	2	0	100	0.00719606
2735	2	2	0	100	0	0.00719606
2760	2	0	2	0	100	0.00719606
2793	2	2	0	100	0	0.00719606
2805	2	1	1	50	50	0.00719606
2935	2	0	2	0	100	0.00719606
2999	2	0	2	0	100	0.00719606
3003	2	0	2	0	100	0.00719606
3008	2	0	2	0	100	0.00719606
3030	2	2	0	100	0	0.00719606
3040	2	0	2	0	100	0.00719606
3042	2	1	1	50	50	0.00719606
3048	2	0	2	0	100	0.00719606
3056	2	0	2	0	100	0.00719606
3057	2	1	1	50	50	0.00719606
3067	2	1	1	50	50	0.00719606
3100	2	0	2	0	100	0.00719606
3102	2	0	2	0	100	0.00719606
3106	2	0	2	0	100	0.00719606
3109	2	1	1	50	50	0.00719606
3113	2	2	0	100	0	0.00719606
3136	2	2	0	100	0	0.00719606
3146	2	0	2	0	100	0.00719606
3164	2	0	2	0	100	0.00719606
3191	2	2	0	100	0	0.00719606
3230	2	0	2	0	100	0.00719606
3251	2	1	1	50	50	0.00719606
3268	2	0	2	0	100	0.00719606
3282	2	0	2	0	100	0.00719606
3283	2	2	0	100	0	0.00719606
3286	2	0	2	0	100	0.00719606
3287	2	2	0	100	0	0.00719606
3290	2	0	2	0	100	0.00719606
3297	2	0	2	0	100	0.00719606
3331	2	2	0	100	0	0.00719606
3362	2	0	2	0	100	0.00719606
3369	2	1	1	50	50	0.00719606
3370	2	0	2	0	100	0.00719606
3379	2	2	0	100	0	0.00719606
3385	2	0	2	0	100	0.00719606
3405	2	2	0	100	0	0.00719606
3410	2	0	2	0	100	0.00719606
3438	2	2	0	100	0	0.00719606
3515	2	1	1	50	50	0.00719606
3521	2	0	2	0	100	0.00719606
3609	2	2	0	100	0	0.00719606
3618	2	2	0	100	0	0.00719606
3627	2	2	0	100	0	0.00719606
3637	2	0	2	0	100	0.00719606
3661	2	2	0	100	0	0.00719606
3663	2	0	2	0	100	0.00719606
3682	2	2	0	100	0	0.00719606
3702	2	1	1	50	50	0.00719606
3737	2	2	0	100	0	0.00719606
3829	2	1	1	50	50	0.00719606
3849	2	0	2	0	100	0.00719606
4019	2	2	0	100	0	0.00719606
4023	2	2	0	100	0	0.00719606
4039	2	0	2	0	100	0.00719606
4060	2	1	1	50	50	0.00719606
4061	2	0	2	0	100	0.00719606
4065	2	1	1	50	50	0.00719606
4086	2	0	2	0	100	0.00719606
4113	2	1	1	50	50	0.00719606
4239	2	0	2	0	100	0.00719606
4248	2	0	2	0	100	0.00719606
4253	2	2	0	100	0	0.00719606
4267	2	0	2	0	100	0.00719606
4288	2	1	1	50	50	0.00719606
4291	2	0	2	0	100	0.00719606
4327	2	1	1	50	50	0.00719606
4336	2	0	2	0	100	0.00719606
4379	2	2	0	100	0	0.00719606
4381	2	1	1	50	50	0.00719606
4410	2	2	0	100	0	0.00719606
4435	2	0	2	0	100	0.00719606
4442	2	0	2	0	100	0.00719606
4513	2	0	2	0	100	0.00719606
4547	2	0	2	0	100	0.00719606
4548	2	0	2	0	100	0.00719606
4565	2	0	2	0	100	0.00719606
4578	2	0	2	0	100	0.00719606
4584	2	0	2	0	100	0.00719606
4631	2	1	1	50	50	0.00719606
4634	2	0	2	0	100	0.00719606
4638	2	0	2	0	100	0.00719606
4642	2	0	2	0	100	0.00719606
4644	2	0	2	0	100	0.00719606
4648	2	0	2	0	100	0.00719606
4649	2	0	2	0	100	0.00719606
4656	2	0	2	0	100	0.00719606
4658	2	1	1	50	50	0.00719606
4660	2	0	2	0	100	0.00719606
4661	2	0	2	0	100	0.00719606
4725	2	0	2	0	100	0.00719606
4729	2	0	2	0	100	0.00719606
4745	2	0	2	0	100	0.00719606
4746	2	0	2	0	100	0.00719606
4748	2	1	1	50	50	0.00719606
4784	2	0	2	0	100	0.00719606
4815	2	0	2	0	100	0.00719606
4839	2	0	2	0	100	0.00719606
4845	2	0	2	0	100	0.00719606
4849	2	1	1	50	50	0.00719606
4851	2	0	2	0	100	0.00719606
4857	2	1	1	50	50	0.00719606
4861	2	0	2	0	100	0.00719606
4866	2	0	2	0	100	0.00719606
4872	2	0	2	0	100	0.00719606
4881	2	0	2	0	100	0.00719606
4910	2	0	2	0	100	0.00719606
4961	2	0	2	0	100	0.00719606
4977	2	1	1	50	50	0.00719606
4978	2	0	2	0	100	0.00719606
4998	2	1	1	50	50	0.00719606
5021	2	2	0	100	0	0.00719606
5022	2	2	0	100	0	0.00719606
5038	2	0	2	0	100	0.00719606
5039	2	0	2	0	100	0.00719606
5066	2	0	2	0	100	0.00719606
5067	2	0	2	0	100	0.00719606
5070	2	0	2	0	100	0.00719606
5074	2	0	2	0	100	0.00719606
5078	2	0	2	0	100	0.00719606
5079	2	2	0	100	0	0.00719606
5099	2	2	0	100	0	0.00719606
5112	2	1	1	50	50	0.00719606
5118	2	2	0	100	0	0.00719606
5123	2	0	2	0	100	0.00719606
5124	2	0	2	0	100	0.00719606
5139	2	0	2	0	100	0.00719606
5141	2	0	2	0	100	0.00719606
5142	2	0	2	0	100	0.00719606
5144	2	2	0	100	0	0.00719606
5158	2	0	2	0	100	0.00719606
5159	2	1	1	50	50	0.00719606
5168	2	0	2	0	100	0.00719606
5174	2	0	2	0	100	0.00719606
5182	2	0	2	0	100	0.00719606
5187	2	2	0	100	0	0.00719606
5188	2	2	0	100	0	0.00719606
5209	2	1	1	50	50	0.00719606
5215	2	0	2	0	100	0.00719606
5235	2	0	2	0	100	0.00719606
5387	2	0	2	0	100	0.00719606
5554	2	0	2	0	100	0.00719606
5583	2	0	2	0	100	0.00719606
5601	2	0	2	0	100	0.00719606
5769	2	0	2	0	100	0.00719606
5890	2	2	0	100	0	0.00719606
5892	2	1	1	50	50	0.00719606
5940	2	0	2	0	100	0.00719606
5960	2	0	2	0	100	0.00719606
5971	2	1	1	50	50	0.00719606
5996	2	2	0	100	0	0.00719606
6018	2	0	2	0	100	0.00719606
6062	2	2	0	100	0	0.00719606
6069	2	0	2	0	100	0.00719606
6071	2	2	0	100	0	0.00719606
6073	2	0	2	0	100	0.00719606
6077	2	0	2	0	100	0.00719606
6082	2	0	2	0	100	0.00719606
6086	2	0	2	0	100	0.00719606
6137	2	0	2	0	100	0.00719606
6155	2	0	2	0	100	0.00719606
6236	2	0	2	0	100	0.00719606
6245	2	2	0	100	0	0.00719606
6262	2	0	2	0	100	0.00719606
6525	2	0	2	0	100	0.00719606
6529	2	0	2	0	100	0.00719606
6531	2	1	1	50	50	0.00719606
6535	2	1	1	50	50	0.00719606
6538	2	0	2	0	100	0.00719606
6540	2	1	1	50	50	0.00719606
6544	2	0	2	0	100	0.00719606
6547	2	0	2	0	100	0.00719606
6577	2	0	2	0	100	0.00719606
6580	2	2	0	100	0	0.00719606
6606	2	0	2	0	100	0.00719606
6607	2	0	2	0	100	0.00719606
6613	2	2	0	100	0	0.00719606
6616	2	2	0	100	0	0.00719606
6628	2	2	0	100	0	0.00719606
3	1	0	1	0	100	0.00359803
47	1	1	0	100	0	0.00359803
57	1	0	1	0	100	0.00359803
59	1	1	0	100	0	0.00359803
103	1	0	1	0	100	0.00359803
109	1	0	1	0	100	0.00359803
128	1	1	0	100	0	0.00359803
130	1	0	1	0	100	0.00359803
136	1	0	1	0	100	0.00359803
150	1	0	1	0	100	0.00359803
154	1	0	1	0	100	0.00359803
155	1	0	1	0	100	0.00359803
157	1	0	1	0	100	0.00359803
170	1	0	1	0	100	0.00359803
175	1	0	1	0	100	0.00359803
178	1	1	0	100	0	0.00359803
180	1	0	1	0	100	0.00359803
183	1	1	0	100	0	0.00359803
222	1	0	1	0	100	0.00359803
232	1	0	1	0	100	0.00359803
243	1	0	1	0	100	0.00359803
249	1	1	0	100	0	0.00359803
260	1	0	1	0	100	0.00359803
262	1	0	1	0	100	0.00359803
289	1	0	1	0	100	0.00359803
298	1	1	0	100	0	0.00359803
315	1	0	1	0	100	0.00359803
343	1	0	1	0	100	0.00359803
364	1	0	1	0	100	0.00359803
379	1	0	1	0	100	0.00359803
381	1	0	1	0	100	0.00359803
382	1	0	1	0	100	0.00359803
401	1	1	0	100	0	0.00359803
408	1	0	1	0	100	0.00359803
411	1	0	1	0	100	0.00359803
413	1	0	1	0	100	0.00359803
435	1	0	1	0	100	0.00359803
453	1	0	1	0	100	0.00359803
465	1	0	1	0	100	0.00359803
474	1	1	0	100	0	0.00359803
493	1	0	1	0	100	0.00359803
497	1	0	1	0	100	0.00359803
503	1	1	0	100	0	0.00359803
521	1	0	1	0	100	0.00359803
524	1	0	1	0	100	0.00359803
553	1	0	1	0	100	0.00359803
559	1	0	1	0	100	0.00359803
569	1	1	0	100	0	0.00359803
589	1	1	0	100	0	0.00359803
634	1	1	0	100	0	0.00359803
655	1	0	1	0	100	0.00359803
667	1	0	1	0	100	0.00359803
676	1	0	1	0	100	0.00359803
679	1	0	1	0	100	0.00359803
686	1	1	0	100	0	0.00359803
692	1	0	1	0	100	0.00359803
694	1	0	1	0	100	0.00359803
721	1	0	1	0	100	0.00359803
750	1	1	0	100	0	0.00359803
778	1	0	1	0	100	0.00359803
836	1	0	1	0	100	0.00359803
849	1	1	0	100	0	0.00359803
890	1	0	1	0	100	0.00359803
913	1	1	0	100	0	0.00359803
940	1	0	1	0	100	0.00359803
972	1	1	0	100	0	0.00359803
999	1	0	1	0	100	0.00359803
1010	1	0	1	0	100	0.00359803
1013	1	0	1	0	100	0.00359803
1027	1	1	0	100	0	0.00359803
1048	1	0	1	0	100	0.00359803
1059	1	0	1	0	100	0.00359803
1084	1	1	0	100	0	0.00359803
1089	1	0	1	0	100	0.00359803
1116	1	1	0	100	0	0.00359803
1128	1	0	1	0	100	0.00359803
1159	1	0	1	0	100	0.00359803
1192	1	0	1	0	100	0.00359803
1200	1	1	0	100	0	0.00359803
1203	1	0	1	0	100	0.00359803
1221	1	0	1	0	100	0.00359803
1222	1	0	1	0	100	0.00359803
1233	1	1	0	100	0	0.00359803
1236	1	0	1	0	100	0.00359803
1269	1	0	1	0	100	0.00359803
1290	1	0	1	0	100	0.00359803
1301	1	0	1	0	100	0.00359803
1309	1	1	0	100	0	0.00359803
1362	1	0	1	0	100	0.00359803
1387	1	0	1	0	100	0.00359803
1396	1	0	1	0	100	0.00359803
1402	1	0	1	0	100	0.00359803
1431	1	1	0	100	0	0.00359803
1438	1	0	1	0	100	0.00359803
1444	1	1	0	100	0	0.00359803
1451	1	1	0	100	0	0.00359803
1476	1	0	1	0	100	0.00359803
1487	1	0	1	0	100	0.00359803
1495	1	0	1	0	100	0.00359803
1506	1	1	0	100	0	0.00359803
1517	1	0	1	0	100	0.00359803
1521	1	1	0	100	0	0.00359803
1522	1	0	1	0	100	0.00359803
1534	1	0	1	0	100	0.00359803
1547	1	1	0	100	0	0.00359803
1554	1	1	0	100	0	0.00359803
1558	1	0	1	0	100	0.00359803
1577	1	0	1	0	100	0.00359803
1607	1	0	1	0	100	0.00359803
1629	1	0	1	0	100	0.00359803
1655	1	1	0	100	0	0.00359803
1660	1	0	1	0	100	0.00359803
1692	1	0	1	0	100	0.00359803
1695	1	1	0	100	0	0.00359803
1709	1	1	0	100	0	0.00359803
1724	1	0	1	0	100	0.00359803
1764	1	0	1	0	100	0.00359803
1766	1	0	1	0	100	0.00359803
1774	1	1	0	100	0	0.00359803
1780	1	0	1	0	100	0.00359803
1786	1	1	0	100	0	0.00359803
1792	1	0	1	0	100	0.00359803
1808	1	0	1	0	100	0.00359803
1818	1	0	1	0	100	0.00359803
1829	1	0	1	0	100	0.00359803
1831	1	0	1	0	100	0.00359803
1842	1	1	0	100	0	0.00359803
1855	1	1	0	100	0	0.00359803
1880	1	0	1	0	100	0.00359803
1890	1	0	1	0	100	0.00359803
1898	1	0	1	0	100	0.00359803
1905	1	0	1	0	100	0.00359803
1927	1	0	1	0	100	0.00359803
1933	1	0	1	0	100	0.00359803
1939	1	0	1	0	100	0.00359803
1944	1	0	1	0	100	0.00359803
1993	1	0	1	0	100	0.00359803
1997	1	0	1	0	100	0.00359803
2017	1	1	0	100	0	0.00359803
2031	1	0	1	0	100	0.00359803
2043	1	0	1	0	100	0.00359803
2058	1	0	1	0	100	0.00359803
2072	1	1	0	100	0	0.00359803
2074	1	0	1	0	100	0.00359803
2082	1	1	0	100	0	0.00359803
2086	1	0	1	0	100	0.00359803
2095	1	1	0	100	0	0.00359803
2098	1	0	1	0	100	0.00359803
2107	1	0	1	0	100	0.00359803
2110	1	0	1	0	100	0.00359803
2111	1	0	1	0	100	0.00359803
2112	1	0	1	0	100	0.00359803
2115	1	0	1	0	100	0.00359803
2120	1	0	1	0	100	0.00359803
2123	1	0	1	0	100	0.00359803
2124	1	1	0	100	0	0.00359803
2126	1	0	1	0	100	0.00359803
2128	1	0	1	0	100	0.00359803
2129	1	0	1	0	100	0.00359803
2130	1	0	1	0	100	0.00359803
2132	1	1	0	100	0	0.00359803
2134	1	0	1	0	100	0.00359803
2136	1	0	1	0	100	0.00359803
2140	1	1	0	100	0	0.00359803
2142	1	0	1	0	100	0.00359803
2153	1	0	1	0	100	0.00359803
2155	1	0	1	0	100	0.00359803
2164	1	1	0	100	0	0.00359803
2185	1	0	1	0	100	0.00359803
2199	1	0	1	0	100	0.00359803
2201	1	0	1	0	100	0.00359803
2212	1	0	1	0	100	0.00359803
2219	1	0	1	0	100	0.00359803
2252	1	0	1	0	100	0.00359803
2254	1	0	1	0	100	0.00359803
2267	1	0	1	0	100	0.00359803
2292	1	0	1	0	100	0.00359803
2299	1	1	0	100	0	0.00359803
2324	1	1	0	100	0	0.00359803
2326	1	0	1	0	100	0.00359803
2330	1	0	1	0	100	0.00359803
2358	1	0	1	0	100	0.00359803
2359	1	0	1	0	100	0.00359803
2365	1	0	1	0	100	0.00359803
2367	1	0	1	0	100	0.00359803
2382	1	0	1	0	100	0.00359803
2384	1	0	1	0	100	0.00359803
2398	1	0	1	0	100	0.00359803
2408	1	0	1	0	100	0.00359803
2411	1	0	1	0	100	0.00359803
2423	1	0	1	0	100	0.00359803
2433	1	0	1	0	100	0.00359803
2436	1	0	1	0	100	0.00359803
2440	1	0	1	0	100	0.00359803
2444	1	0	1	0	100	0.00359803
2448	1	0	1	0	100	0.00359803
2451	1	0	1	0	100	0.00359803
2453	1	0	1	0	100	0.00359803
2457	1	0	1	0	100	0.00359803
2458	1	0	1	0	100	0.00359803
2461	1	0	1	0	100	0.00359803
2471	1	0	1	0	100	0.00359803
2474	1	1	0	100	0	0.00359803
2480	1	0	1	0	100	0.00359803
2481	1	0	1	0	100	0.00359803
2485	1	0	1	0	100	0.00359803
2487	1	0	1	0	100	0.00359803
2494	1	0	1	0	100	0.00359803
2501	1	0	1	0	100	0.00359803
2506	1	0	1	0	100	0.00359803
2513	1	0	1	0	100	0.00359803
2524	1	0	1	0	100	0.00359803
2534	1	1	0	100	0	0.00359803
2554	1	0	1	0	100	0.00359803
2556	1	0	1	0	100	0.00359803
2585	1	0	1	0	100	0.00359803
2595	1	0	1	0	100	0.00359803
2597	1	0	1	0	100	0.00359803
2598	1	0	1	0	100	0.00359803
2602	1	0	1	0	100	0.00359803
2614	1	0	1	0	100	0.00359803
2633	1	1	0	100	0	0.00359803
2646	1	1	0	100	0	0.00359803
2658	1	0	1	0	100	0.00359803
2669	1	1	0	100	0	0.00359803
2674	1	1	0	100	0	0.00359803
2683	1	0	1	0	100	0.00359803
2690	1	0	1	0	100	0.00359803
2691	1	0	1	0	100	0.00359803
2693	1	0	1	0	100	0.00359803
2694	1	0	1	0	100	0.00359803
2701	1	0	1	0	100	0.00359803
2702	1	0	1	0	100	0.00359803
2709	1	1	0	100	0	0.00359803
2710	1	0	1	0	100	0.00359803
2713	1	0	1	0	100	0.00359803
2714	1	0	1	0	100	0.00359803
2718	1	0	1	0	100	0.00359803
2728	1	0	1	0	100	0.00359803
2739	1	1	0	100	0	0.00359803
2763	1	1	0	100	0	0.00359803
2777	1	1	0	100	0	0.00359803
2785	1	0	1	0	100	0.00359803
2797	1	0	1	0	100	0.00359803
2813	1	0	1	0	100	0.00359803
2816	1	0	1	0	100	0.00359803
2817	1	0	1	0	100	0.00359803
2833	1	0	1	0	100	0.00359803
2843	1	0	1	0	100	0.00359803
2854	1	0	1	0	100	0.00359803
2900	1	1	0	100	0	0.00359803
2940	1	1	0	100	0	0.00359803
2945	1	0	1	0	100	0.00359803
2948	1	0	1	0	100	0.00359803
2949	1	0	1	0	100	0.00359803
2952	1	0	1	0	100	0.00359803
2969	1	1	0	100	0	0.00359803
2970	1	0	1	0	100	0.00359803
2972	1	0	1	0	100	0.00359803
2983	1	0	1	0	100	0.00359803
2984	1	1	0	100	0	0.00359803
2985	1	0	1	0	100	0.00359803
3005	1	0	1	0	100	0.00359803
3010	1	1	0	100	0	0.00359803
3012	1	0	1	0	100	0.00359803
3014	1	0	1	0	100	0.00359803
3017	1	0	1	0	100	0.00359803
3018	1	0	1	0	100	0.00359803
3020	1	0	1	0	100	0.00359803
3022	1	0	1	0	100	0.00359803
3025	1	1	0	100	0	0.00359803
3037	1	0	1	0	100	0.00359803
3062	1	0	1	0	100	0.00359803
3070	1	0	1	0	100	0.00359803
3071	1	0	1	0	100	0.00359803
3074	1	0	1	0	100	0.00359803
3108	1	0	1	0	100	0.00359803
3111	1	0	1	0	100	0.00359803
3116	1	0	1	0	100	0.00359803
3118	1	0	1	0	100	0.00359803
3123	1	0	1	0	100	0.00359803
3124	1	0	1	0	100	0.00359803
3128	1	0	1	0	100	0.00359803
3133	1	0	1	0	100	0.00359803
3140	1	0	1	0	100	0.00359803
3149	1	0	1	0	100	0.00359803
3153	1	0	1	0	100	0.00359803
3166	1	0	1	0	100	0.00359803
3174	1	0	1	0	100	0.00359803
3175	1	0	1	0	100	0.00359803
3179	1	0	1	0	100	0.00359803
3181	1	1	0	100	0	0.00359803
3182	1	0	1	0	100	0.00359803
3183	1	0	1	0	100	0.00359803
3228	1	1	0	100	0	0.00359803
3233	1	0	1	0	100	0.00359803
3247	1	0	1	0	100	0.00359803
3254	1	0	1	0	100	0.00359803
3255	1	0	1	0	100	0.00359803
3258	1	0	1	0	100	0.00359803
3260	1	0	1	0	100	0.00359803
3261	1	0	1	0	100	0.00359803
3262	1	0	1	0	100	0.00359803
3267	1	0	1	0	100	0.00359803
3271	1	0	1	0	100	0.00359803
3273	1	0	1	0	100	0.00359803
3275	1	0	1	0	100	0.00359803
3280	1	0	1	0	100	0.00359803
3281	1	0	1	0	100	0.00359803
3294	1	0	1	0	100	0.00359803
3295	1	0	1	0	100	0.00359803
3310	1	1	0	100	0	0.00359803
3311	1	0	1	0	100	0.00359803
3334	1	1	0	100	0	0.00359803
3335	1	0	1	0	100	0.00359803
3337	1	1	0	100	0	0.00359803
3338	1	0	1	0	100	0.00359803
3339	1	0	1	0	100	0.00359803
3340	1	0	1	0	100	0.00359803
3341	1	0	1	0	100	0.00359803
3352	1	0	1	0	100	0.00359803
3360	1	0	1	0	100	0.00359803
3363	1	0	1	0	100	0.00359803
3364	1	0	1	0	100	0.00359803
3377	1	0	1	0	100	0.00359803
3378	1	1	0	100	0	0.00359803
3390	1	0	1	0	100	0.00359803
3393	1	1	0	100	0	0.00359803
3395	1	1	0	100	0	0.00359803
3400	1	1	0	100	0	0.00359803
3402	1	0	1	0	100	0.00359803
3404	1	1	0	100	0	0.00359803
3415	1	1	0	100	0	0.00359803
3419	1	1	0	100	0	0.00359803
3423	1	0	1	0	100	0.00359803
3433	1	1	0	100	0	0.00359803
3434	1	0	1	0	100	0.00359803
3435	1	0	1	0	100	0.00359803
3437	1	1	0	100	0	0.00359803
3442	1	0	1	0	100	0.00359803
3443	1	0	1	0	100	0.00359803
3457	1	0	1	0	100	0.00359803
3459	1	1	0	100	0	0.00359803
3476	1	0	1	0	100	0.00359803
3498	1	0	1	0	100	0.00359803
3499	1	0	1	0	100	0.00359803
3500	1	1	0	100	0	0.00359803
3511	1	0	1	0	100	0.00359803
3513	1	1	0	100	0	0.00359803
3518	1	0	1	0	100	0.00359803
3519	1	0	1	0	100	0.00359803
3542	1	0	1	0	100	0.00359803
3544	1	0	1	0	100	0.00359803
3575	1	0	1	0	100	0.00359803
3576	1	1	0	100	0	0.00359803
3578	1	0	1	0	100	0.00359803
3585	1	0	1	0	100	0.00359803
3591	1	0	1	0	100	0.00359803
3597	1	0	1	0	100	0.00359803
3602	1	0	1	0	100	0.00359803
3614	1	0	1	0	100	0.00359803
3625	1	0	1	0	100	0.00359803
3626	1	0	1	0	100	0.00359803
3631	1	0	1	0	100	0.00359803
3635	1	0	1	0	100	0.00359803
3642	1	0	1	0	100	0.00359803
3658	1	0	1	0	100	0.00359803
3705	1	0	1	0	100	0.00359803
3708	1	0	1	0	100	0.00359803
3712	1	0	1	0	100	0.00359803
3731	1	0	1	0	100	0.00359803
3739	1	0	1	0	100	0.00359803
3740	1	0	1	0	100	0.00359803
3741	1	0	1	0	100	0.00359803
3742	1	0	1	0	100	0.00359803
3767	1	1	0	100	0	0.00359803
3787	1	0	1	0	100	0.00359803
3795	1	0	1	0	100	0.00359803
3801	1	0	1	0	100	0.00359803
3807	1	0	1	0	100	0.00359803
3811	1	1	0	100	0	0.00359803
3812	1	0	1	0	100	0.00359803
3831	1	0	1	0	100	0.00359803
3846	1	0	1	0	100	0.00359803
3848	1	1	0	100	0	0.00359803
3985	1	0	1	0	100	0.00359803
3991	1	0	1	0	100	0.00359803
4000	1	1	0	100	0	0.00359803
4006	1	0	1	0	100	0.00359803
4008	1	0	1	0	100	0.00359803
4012	1	0	1	0	100	0.00359803
4015	1	1	0	100	0	0.00359803
4016	1	1	0	100	0	0.00359803
4017	1	0	1	0	100	0.00359803
4024	1	1	0	100	0	0.00359803
4030	1	0	1	0	100	0.00359803
4041	1	1	0	100	0	0.00359803
4042	1	0	1	0	100	0.00359803
4063	1	1	0	100	0	0.00359803
4064	1	0	1	0	100	0.00359803
4068	1	1	0	100	0	0.00359803
4069	1	0	1	0	100	0.00359803
4074	1	0	1	0	100	0.00359803
4080	1	0	1	0	100	0.00359803
4083	1	1	0	100	0	0.00359803
4084	1	0	1	0	100	0.00359803
4085	1	0	1	0	100	0.00359803
4090	1	0	1	0	100	0.00359803
4092	1	0	1	0	100	0.00359803
4097	1	0	1	0	100	0.00359803
4098	1	0	1	0	100	0.00359803
4099	1	0	1	0	100	0.00359803
4102	1	1	0	100	0	0.00359803
4106	1	0	1	0	100	0.00359803
4112	1	0	1	0	100	0.00359803
4121	1	0	1	0	100	0.00359803
4122	1	0	1	0	100	0.00359803
4123	1	0	1	0	100	0.00359803
4228	1	0	1	0	100	0.00359803
4229	1	0	1	0	100	0.00359803
4230	1	0	1	0	100	0.00359803
4231	1	0	1	0	100	0.00359803
4232	1	0	1	0	100	0.00359803
4234	1	0	1	0	100	0.00359803
4238	1	1	0	100	0	0.00359803
4242	1	1	0	100	0	0.00359803
4243	1	0	1	0	100	0.00359803
4246	1	0	1	0	100	0.00359803
4247	1	0	1	0	100	0.00359803
4249	1	0	1	0	100	0.00359803
4252	1	0	1	0	100	0.00359803
4254	1	0	1	0	100	0.00359803
4258	1	0	1	0	100	0.00359803
4259	1	1	0	100	0	0.00359803
4265	1	0	1	0	100	0.00359803
4266	1	0	1	0	100	0.00359803
4272	1	0	1	0	100	0.00359803
4273	1	1	0	100	0	0.00359803
4274	1	0	1	0	100	0.00359803
4275	1	0	1	0	100	0.00359803
4279	1	0	1	0	100	0.00359803
4281	1	0	1	0	100	0.00359803
4284	1	0	1	0	100	0.00359803
4290	1	0	1	0	100	0.00359803
4294	1	0	1	0	100	0.00359803
4296	1	0	1	0	100	0.00359803
4298	1	1	0	100	0	0.00359803
4300	1	1	0	100	0	0.00359803
4305	1	0	1	0	100	0.00359803
4306	1	0	1	0	100	0.00359803
4322	1	0	1	0	100	0.00359803
4331	1	0	1	0	100	0.00359803
4333	1	1	0	100	0	0.00359803
4340	1	0	1	0	100	0.00359803
4343	1	0	1	0	100	0.00359803
4354	1	0	1	0	100	0.00359803
4356	1	0	1	0	100	0.00359803
4382	1	0	1	0	100	0.00359803
4386	1	0	1	0	100	0.00359803
4392	1	1	0	100	0	0.00359803
4398	1	0	1	0	100	0.00359803
4408	1	0	1	0	100	0.00359803
4420	1	0	1	0	100	0.00359803
4421	1	0	1	0	100	0.00359803
4429	1	0	1	0	100	0.00359803
4436	1	1	0	100	0	0.00359803
4439	1	0	1	0	100	0.00359803
4452	1	0	1	0	100	0.00359803
4456	1	0	1	0	100	0.00359803
4457	1	0	1	0	100	0.00359803
4458	1	0	1	0	100	0.00359803
4494	1	0	1	0	100	0.00359803
4496	1	0	1	0	100	0.00359803
4503	1	1	0	100	0	0.00359803
4508	1	0	1	0	100	0.00359803
4509	1	0	1	0	100	0.00359803
4510	1	1	0	100	0	0.00359803
4516	1	0	1	0	100	0.00359803
4518	1	0	1	0	100	0.00359803
4519	1	0	1	0	100	0.00359803
4527	1	0	1	0	100	0.00359803
4550	1	0	1	0	100	0.00359803
4553	1	1	0	100	0	0.00359803
4567	1	0	1	0	100	0.00359803
4568	1	0	1	0	100	0.00359803
4569	1	0	1	0	100	0.00359803
4570	1	0	1	0	100	0.00359803
4571	1	0	1	0	100	0.00359803
4572	1	0	1	0	100	0.00359803
4573	1	0	1	0	100	0.00359803
4575	1	0	1	0	100	0.00359803
4576	1	0	1	0	100	0.00359803
4579	1	0	1	0	100	0.00359803
4580	1	0	1	0	100	0.00359803
4581	1	0	1	0	100	0.00359803
4583	1	0	1	0	100	0.00359803
4585	1	0	1	0	100	0.00359803
4632	1	0	1	0	100	0.00359803
4633	1	0	1	0	100	0.00359803
4635	1	0	1	0	100	0.00359803
4636	1	0	1	0	100	0.00359803
4637	1	0	1	0	100	0.00359803
4639	1	0	1	0	100	0.00359803
4640	1	0	1	0	100	0.00359803
4641	1	0	1	0	100	0.00359803
4643	1	0	1	0	100	0.00359803
4645	1	1	0	100	0	0.00359803
4646	1	0	1	0	100	0.00359803
4651	1	0	1	0	100	0.00359803
4659	1	0	1	0	100	0.00359803
4664	1	0	1	0	100	0.00359803
4668	1	0	1	0	100	0.00359803
4675	1	0	1	0	100	0.00359803
4676	1	1	0	100	0	0.00359803
4680	1	0	1	0	100	0.00359803
4707	1	0	1	0	100	0.00359803
4711	1	0	1	0	100	0.00359803
4713	1	1	0	100	0	0.00359803
4714	1	0	1	0	100	0.00359803
4715	1	0	1	0	100	0.00359803
4718	1	0	1	0	100	0.00359803
4721	1	0	1	0	100	0.00359803
4723	1	0	1	0	100	0.00359803
4726	1	0	1	0	100	0.00359803
4730	1	0	1	0	100	0.00359803
4731	1	0	1	0	100	0.00359803
4742	1	0	1	0	100	0.00359803
4744	1	0	1	0	100	0.00359803
4747	1	0	1	0	100	0.00359803
4783	1	0	1	0	100	0.00359803
4785	1	0	1	0	100	0.00359803
4786	1	0	1	0	100	0.00359803
4787	1	0	1	0	100	0.00359803
4788	1	0	1	0	100	0.00359803
4789	1	0	1	0	100	0.00359803
4790	1	0	1	0	100	0.00359803
4791	1	0	1	0	100	0.00359803
4792	1	0	1	0	100	0.00359803
4793	1	0	1	0	100	0.00359803
4794	1	0	1	0	100	0.00359803
4795	1	0	1	0	100	0.00359803
4796	1	0	1	0	100	0.00359803
4798	1	0	1	0	100	0.00359803
4800	1	0	1	0	100	0.00359803
4802	1	0	1	0	100	0.00359803
4803	1	0	1	0	100	0.00359803
4804	1	0	1	0	100	0.00359803
4805	1	0	1	0	100	0.00359803
4806	1	0	1	0	100	0.00359803
4807	1	0	1	0	100	0.00359803
4808	1	0	1	0	100	0.00359803
4810	1	0	1	0	100	0.00359803
4813	1	0	1	0	100	0.00359803
4814	1	0	1	0	100	0.00359803
4816	1	0	1	0	100	0.00359803
4824	1	0	1	0	100	0.00359803
4828	1	0	1	0	100	0.00359803
4829	1	0	1	0	100	0.00359803
4833	1	0	1	0	100	0.00359803
4838	1	1	0	100	0	0.00359803
4840	1	1	0	100	0	0.00359803
4847	1	0	1	0	100	0.00359803
4852	1	1	0	100	0	0.00359803
4862	1	0	1	0	100	0.00359803
4863	1	0	1	0	100	0.00359803
4864	1	0	1	0	100	0.00359803
4867	1	0	1	0	100	0.00359803
4868	1	1	0	100	0	0.00359803
4873	1	0	1	0	100	0.00359803
4879	1	0	1	0	100	0.00359803
4936	1	0	1	0	100	0.00359803
4948	1	1	0	100	0	0.00359803
4980	1	1	0	100	0	0.00359803
4981	1	1	0	100	0	0.00359803
4984	1	1	0	100	0	0.00359803
4985	1	1	0	100	0	0.00359803
4986	1	0	1	0	100	0.00359803
4987	1	0	1	0	100	0.00359803
4994	1	0	1	0	100	0.00359803
4995	1	0	1	0	100	0.00359803
4996	1	0	1	0	100	0.00359803
5001	1	1	0	100	0	0.00359803
5003	1	1	0	100	0	0.00359803
5004	1	0	1	0	100	0.00359803
5007	1	0	1	0	100	0.00359803
5018	1	0	1	0	100	0.00359803
5024	1	0	1	0	100	0.00359803
5025	1	1	0	100	0	0.00359803
5027	1	0	1	0	100	0.00359803
5029	1	0	1	0	100	0.00359803
5042	1	0	1	0	100	0.00359803
5043	1	0	1	0	100	0.00359803
5045	1	0	1	0	100	0.00359803
5047	1	0	1	0	100	0.00359803
5049	1	0	1	0	100	0.00359803
5050	1	0	1	0	100	0.00359803
5051	1	0	1	0	100	0.00359803
5056	1	0	1	0	100	0.00359803
5064	1	1	0	100	0	0.00359803
5069	1	0	1	0	100	0.00359803
5072	1	1	0	100	0	0.00359803
5076	1	0	1	0	100	0.00359803
5080	1	1	0	100	0	0.00359803
5082	1	1	0	100	0	0.00359803
5084	1	0	1	0	100	0.00359803
5085	1	0	1	0	100	0.00359803
5086	1	0	1	0	100	0.00359803
5088	1	0	1	0	100	0.00359803
5089	1	0	1	0	100	0.00359803
5090	1	0	1	0	100	0.00359803
5091	1	1	0	100	0	0.00359803
5092	1	0	1	0	100	0.00359803
5094	1	0	1	0	100	0.00359803
5095	1	0	1	0	100	0.00359803
5096	1	0	1	0	100	0.00359803
5097	1	0	1	0	100	0.00359803
5100	1	0	1	0	100	0.00359803
5101	1	0	1	0	100	0.00359803
5102	1	1	0	100	0	0.00359803
5105	1	0	1	0	100	0.00359803
5106	1	0	1	0	100	0.00359803
5107	1	0	1	0	100	0.00359803
5108	1	0	1	0	100	0.00359803
5109	1	0	1	0	100	0.00359803
5110	1	0	1	0	100	0.00359803
5111	1	0	1	0	100	0.00359803
5114	1	0	1	0	100	0.00359803
5115	1	0	1	0	100	0.00359803
5116	1	0	1	0	100	0.00359803
5117	1	0	1	0	100	0.00359803
5120	1	0	1	0	100	0.00359803
5121	1	0	1	0	100	0.00359803
5122	1	0	1	0	100	0.00359803
5125	1	0	1	0	100	0.00359803
5126	1	0	1	0	100	0.00359803
5127	1	0	1	0	100	0.00359803
5129	1	0	1	0	100	0.00359803
5130	1	0	1	0	100	0.00359803
5131	1	0	1	0	100	0.00359803
5132	1	1	0	100	0	0.00359803
5135	1	0	1	0	100	0.00359803
5136	1	0	1	0	100	0.00359803
5137	1	0	1	0	100	0.00359803
5140	1	0	1	0	100	0.00359803
5143	1	1	0	100	0	0.00359803
5145	1	1	0	100	0	0.00359803
5146	1	0	1	0	100	0.00359803
5147	1	0	1	0	100	0.00359803
5150	1	0	1	0	100	0.00359803
5151	1	0	1	0	100	0.00359803
5153	1	0	1	0	100	0.00359803
5155	1	0	1	0	100	0.00359803
5157	1	0	1	0	100	0.00359803
5160	1	0	1	0	100	0.00359803
5161	1	0	1	0	100	0.00359803
5162	1	1	0	100	0	0.00359803
5163	1	0	1	0	100	0.00359803
5164	1	0	1	0	100	0.00359803
5165	1	0	1	0	100	0.00359803
5167	1	0	1	0	100	0.00359803
5169	1	0	1	0	100	0.00359803
5170	1	0	1	0	100	0.00359803
5171	1	0	1	0	100	0.00359803
5173	1	0	1	0	100	0.00359803
5175	1	0	1	0	100	0.00359803
5176	1	0	1	0	100	0.00359803
5180	1	0	1	0	100	0.00359803
5183	1	0	1	0	100	0.00359803
5184	1	0	1	0	100	0.00359803
5185	1	0	1	0	100	0.00359803
5189	1	0	1	0	100	0.00359803
5193	1	0	1	0	100	0.00359803
5195	1	1	0	100	0	0.00359803
5196	1	0	1	0	100	0.00359803
5198	1	1	0	100	0	0.00359803
5201	1	0	1	0	100	0.00359803
5203	1	0	1	0	100	0.00359803
5204	1	0	1	0	100	0.00359803
5205	1	0	1	0	100	0.00359803
5207	1	0	1	0	100	0.00359803
5210	1	1	0	100	0	0.00359803
5211	1	0	1	0	100	0.00359803
5212	1	0	1	0	100	0.00359803
5213	1	0	1	0	100	0.00359803
5222	1	1	0	100	0	0.00359803
5253	1	0	1	0	100	0.00359803
5280	1	0	1	0	100	0.00359803
5306	1	0	1	0	100	0.00359803
5340	1	0	1	0	100	0.00359803
5398	1	0	1	0	100	0.00359803
5422	1	0	1	0	100	0.00359803
5441	1	0	1	0	100	0.00359803
5442	1	0	1	0	100	0.00359803
5446	1	1	0	100	0	0.00359803
5491	1	0	1	0	100	0.00359803
5508	1	0	1	0	100	0.00359803
5518	1	0	1	0	100	0.00359803
5588	1	0	1	0	100	0.00359803
5620	1	0	1	0	100	0.00359803
5624	1	0	1	0	100	0.00359803
5640	1	1	0	100	0	0.00359803
5676	1	0	1	0	100	0.00359803
5696	1	1	0	100	0	0.00359803
5734	1	1	0	100	0	0.00359803
5755	1	0	1	0	100	0.00359803
5762	1	0	1	0	100	0.00359803
5817	1	0	1	0	100	0.00359803
5841	1	0	1	0	100	0.00359803
5858	1	0	1	0	100	0.00359803
5871	1	1	0	100	0	0.00359803
5873	1	0	1	0	100	0.00359803
5874	1	1	0	100	0	0.00359803
5875	1	0	1	0	100	0.00359803
5886	1	1	0	100	0	0.00359803
5887	1	1	0	100	0	0.00359803
5888	1	0	1	0	100	0.00359803
5889	1	0	1	0	100	0.00359803
5891	1	1	0	100	0	0.00359803
5921	1	0	1	0	100	0.00359803
5924	1	1	0	100	0	0.00359803
5930	1	0	1	0	100	0.00359803
5931	1	0	1	0	100	0.00359803
5932	1	1	0	100	0	0.00359803
5933	1	0	1	0	100	0.00359803
5934	1	0	1	0	100	0.00359803
5935	1	0	1	0	100	0.00359803
5936	1	0	1	0	100	0.00359803
5937	1	0	1	0	100	0.00359803
5938	1	0	1	0	100	0.00359803
5939	1	0	1	0	100	0.00359803
5941	1	0	1	0	100	0.00359803
5942	1	0	1	0	100	0.00359803
5943	1	0	1	0	100	0.00359803
5946	1	0	1	0	100	0.00359803
5947	1	0	1	0	100	0.00359803
5949	1	1	0	100	0	0.00359803
5966	1	0	1	0	100	0.00359803
5969	1	0	1	0	100	0.00359803
5970	1	0	1	0	100	0.00359803
5972	1	1	0	100	0	0.00359803
5974	1	0	1	0	100	0.00359803
5975	1	0	1	0	100	0.00359803
5976	1	0	1	0	100	0.00359803
5977	1	0	1	0	100	0.00359803
5978	1	0	1	0	100	0.00359803
5979	1	0	1	0	100	0.00359803
5980	1	0	1	0	100	0.00359803
5981	1	0	1	0	100	0.00359803
5983	1	0	1	0	100	0.00359803
5985	1	0	1	0	100	0.00359803
5986	1	0	1	0	100	0.00359803
5989	1	0	1	0	100	0.00359803
5990	1	0	1	0	100	0.00359803
5991	1	0	1	0	100	0.00359803
5992	1	1	0	100	0	0.00359803
5994	1	0	1	0	100	0.00359803
5998	1	0	1	0	100	0.00359803
6000	1	0	1	0	100	0.00359803
6002	1	0	1	0	100	0.00359803
6003	1	0	1	0	100	0.00359803
6004	1	1	0	100	0	0.00359803
6006	1	0	1	0	100	0.00359803
6007	1	0	1	0	100	0.00359803
6008	1	1	0	100	0	0.00359803
6009	1	0	1	0	100	0.00359803
6013	1	0	1	0	100	0.00359803
6015	1	0	1	0	100	0.00359803
6016	1	1	0	100	0	0.00359803
6017	1	0	1	0	100	0.00359803
6023	1	0	1	0	100	0.00359803
6026	1	0	1	0	100	0.00359803
6029	1	0	1	0	100	0.00359803
6063	1	0	1	0	100	0.00359803
6064	1	0	1	0	100	0.00359803
6065	1	0	1	0	100	0.00359803
6068	1	0	1	0	100	0.00359803
6078	1	1	0	100	0	0.00359803
6083	1	0	1	0	100	0.00359803
6084	1	0	1	0	100	0.00359803
6085	1	0	1	0	100	0.00359803
6087	1	0	1	0	100	0.00359803
6093	1	0	1	0	100	0.00359803
6099	1	0	1	0	100	0.00359803
6104	1	0	1	0	100	0.00359803
6113	1	0	1	0	100	0.00359803
6114	1	0	1	0	100	0.00359803
6115	1	1	0	100	0	0.00359803
6122	1	1	0	100	0	0.00359803
6123	1	0	1	0	100	0.00359803
6124	1	1	0	100	0	0.00359803
6125	1	1	0	100	0	0.00359803
6126	1	1	0	100	0	0.00359803
6127	1	1	0	100	0	0.00359803
6128	1	1	0	100	0	0.00359803
6129	1	1	0	100	0	0.00359803
6131	1	0	1	0	100	0.00359803
6133	1	0	1	0	100	0.00359803
6134	1	1	0	100	0	0.00359803
6138	1	0	1	0	100	0.00359803
6139	1	0	1	0	100	0.00359803
6142	1	0	1	0	100	0.00359803
6146	1	0	1	0	100	0.00359803
6147	1	0	1	0	100	0.00359803
6148	1	0	1	0	100	0.00359803
6151	1	0	1	0	100	0.00359803
6152	1	0	1	0	100	0.00359803
6153	1	0	1	0	100	0.00359803
6154	1	0	1	0	100	0.00359803
6158	1	0	1	0	100	0.00359803
6163	1	0	1	0	100	0.00359803
6177	1	0	1	0	100	0.00359803
6178	1	0	1	0	100	0.00359803
6218	1	0	1	0	100	0.00359803
6240	1	1	0	100	0	0.00359803
6244	1	0	1	0	100	0.00359803
6246	1	0	1	0	100	0.00359803
6248	1	0	1	0	100	0.00359803
6249	1	1	0	100	0	0.00359803
6253	1	1	0	100	0	0.00359803
6254	1	1	0	100	0	0.00359803
6255	1	0	1	0	100	0.00359803
6258	1	0	1	0	100	0.00359803
6259	1	0	1	0	100	0.00359803
6261	1	0	1	0	100	0.00359803
6263	1	0	1	0	100	0.00359803
6264	1	0	1	0	100	0.00359803
6328	1	1	0	100	0	0.00359803
6339	1	1	0	100	0	0.00359803
6341	1	0	1	0	100	0.00359803
6362	1	0	1	0	100	0.00359803
6366	1	0	1	0	100	0.00359803
6401	1	0	1	0	100	0.00359803
6433	1	0	1	0	100	0.00359803
6463	1	1	0	100	0	0.00359803
6471	1	0	1	0	100	0.00359803
6473	1	0	1	0	100	0.00359803
6476	1	0	1	0	100	0.00359803
6484	1	0	1	0	100	0.00359803
6488	1	0	1	0	100	0.00359803
6492	1	0	1	0	100	0.00359803
6493	1	0	1	0	100	0.00359803
6495	1	0	1	0	100	0.00359803
6496	1	0	1	0	100	0.00359803
6497	1	0	1	0	100	0.00359803
6498	1	0	1	0	100	0.00359803
6499	1	0	1	0	100	0.00359803
6508	1	0	1	0	100	0.00359803
6509	1	0	1	0	100	0.00359803
6510	1	0	1	0	100	0.00359803
6511	1	0	1	0	100	0.00359803
6512	1	0	1	0	100	0.00359803
6513	1	0	1	0	100	0.00359803
6515	1	0	1	0	100	0.00359803
6518	1	1	0	100	0	0.00359803
6519	1	0	1	0	100	0.00359803
6520	1	0	1	0	100	0.00359803
6523	1	0	1	0	100	0.00359803
6524	1	0	1	0	100	0.00359803
6526	1	0	1	0	100	0.00359803
6527	1	0	1	0	100	0.00359803
6528	1	0	1	0	100	0.00359803
6530	1	0	1	0	100	0.00359803
6532	1	0	1	0	100	0.00359803
6533	1	0	1	0	100	0.00359803
6534	1	0	1	0	100	0.00359803
6536	1	1	0	100	0	0.00359803
6537	1	1	0	100	0	0.00359803
6539	1	0	1	0	100	0.00359803
6541	1	0	1	0	100	0.00359803
6542	1	0	1	0	100	0.00359803
6543	1	1	0	100	0	0.00359803
6548	1	0	1	0	100	0.00359803
6549	1	0	1	0	100	0.00359803
6550	1	1	0	100	0	0.00359803
6551	1	1	0	100	0	0.00359803
6552	1	0	1	0	100	0.00359803
6553	1	1	0	100	0	0.00359803
6554	1	0	1	0	100	0.00359803
6555	1	1	0	100	0	0.00359803
6556	1	0	1	0	100	0.00359803
6557	1	0	1	0	100	0.00359803
6558	1	0	1	0	100	0.00359803
6559	1	1	0	100	0	0.00359803
6560	1	0	1	0	100	0.00359803
6561	1	0	1	0	100	0.00359803
6562	1	0	1	0	100	0.00359803
6563	1	0	1	0	100	0.00359803
6564	1	0	1	0	100	0.00359803
6565	1	1	0	100	0	0.00359803
6566	1	0	1	0	100	0.00359803
6567	1	0	1	0	100	0.00359803
6568	1	0	1	0	100	0.00359803
6569	1	1	0	100	0	0.00359803
6570	1	0	1	0	100	0.00359803
6571	1	0	1	0	100	0.00359803
6572	1	0	1	0	100	0.00359803
6573	1	0	1	0	100	0.00359803
6574	1	0	1	0	100	0.00359803
6575	1	0	1	0	100	0.00359803
6576	1	0	1	0	100	0.00359803
6578	1	1	0	100	0	0.00359803
6579	1	0	1	0	100	0.00359803
6581	1	0	1	0	100	0.00359803
6582	1	0	1	0	100	0.00359803
6583	1	0	1	0	100	0.00359803
6584	1	0	1	0	100	0.00359803
6585	1	0	1	0	100	0.00359803
6586	1	0	1	0	100	0.00359803
6592	1	0	1	0	100	0.00359803
6593	1	0	1	0	100	0.00359803
6594	1	0	1	0	100	0.00359803
6595	1	0	1	0	100	0.00359803
6596	1	1	0	100	0	0.00359803
6597	1	0	1	0	100	0.00359803
6598	1	0	1	0	100	0.00359803
6599	1	0	1	0	100	0.00359803
6600	1	1	0	100	0	0.00359803
6601	1	0	1	0	100	0.00359803
6602	1	0	1	0	100	0.00359803
6603	1	0	1	0	100	0.00359803
6604	1	0	1	0	100	0.00359803
6605	1	0	1	0	100	0.00359803
6608	1	0	1	0	100	0.00359803
6609	1	0	1	0	100	0.00359803
6610	1	0	1	0	100	0.00359803
6611	1	1	0	100	0	0.00359803
6612	1	0	1	0	100	0.00359803
6614	1	0	1	0	100	0.00359803
6615	1	0	1	0	100	0.00359803
6617	1	0	1	0	100	0.00359803
6619	1	0	1	0	100	0.00359803
6620	1	0	1	0	100	0.00359803
6621	1	1	0	100	0	0.00359803
6622	1	0	1	0	100	0.00359803
6623	1	0	1	0	100	0.00359803
6624	1	0	1	0	100	0.00359803
6625	1	0	1	0	100	0.00359803
6626	1	0	1	0	100	0.00359803
6627	1	0	1	0	100	0.00359803
6629	1	0	1	0	100	0.00359803
6630	1	1	0	100	0	0.00359803
6631	1	0	1	0	100	0.00359803
6632	1	1	0	100	0	0.00359803
6633	1	0	1	0	100	0.00359803
6634	1	0	1	0	100	0.00359803
6635	1	0	1	0	100	0.00359803
