# Supplementary material for: Cefiderocol Resistance Conferred by Plasmid-Located Ferric Citrate Transport System in KPC-Producing Klebsiella pneumoniae
Source: Emerg Infect Dis. 2025 Jan;31(1):123–4. doi: 10.3201/eid3101.241426 (PMC11682805; doi:10.3201/eid3101.241426)
Supplement: Appendix 4 — Single-nucleotide polymorphism differences identified in PL1, PL2, PL3, PL4 strains analyzed in this study. [file 24-1426-Techapp-s4.xlsx]

## Sheet: Appendix 4 Table
Article DOI: https://doi.org/10.3201/eid3101.241426
EID cannot ensure accessibility for supplementary materials supplied by authors. Readers who have difficulty accessing supplementary content should contact the authors for assistance.
Cefiderocol Resistance Conferred by Plasmid-Located Ferric Citrate Transport System in Klebsiella pneumoniae Carbapenemase–Producing K. pneumoniae
Appendix 4 Table. SNPs differences identified in PL1, PL2, PL3 PL4 strains analysed in this study
		PL1	PL2	PL3	PL4
	PL1	-
	PL2	22	-
	PL3	6	8	-
	PL4	9	11	10	-
Strains compared	NCBI Acc. No	POS	DIFF. TYPE	Nucleotide in the reference genome	nucleotide changes	EVIDENCE	Feature type	STRAND	NT_POS	AA_POS	EFFECT	LOCUS_TAG	GENE	PRODUCT
PL1 vs PL2	CP168110	640661	snp	C	T	T:65 C:1	CDS	+	500/1002	167/333	missense_variant c.500C>T p.Ala167Val	ACDS75_03185	lsrB	autoinducer 2 ABC transporter substrate-binding protein LsrB
	CP168110	835694	snp	G	T	T:83 G:0	CDS	+	313/330	105/109	missense_variant c.313G>T p.Gly105Trp	ACDS75_04185		metalloregulator ArsR/SmtB family transcription factor
	CP168110	1840660	snp	A	T	T:56 A:0	CDS	+	5/657	2/218	missense_variant c.5A>T p.Asn2Ile	ACDS75_09040	uvrY	UvrY/SirA/GacA family response regulator transcription factor
	CP168110	2693194	snp	C	T	T:115 C:0	CDS	-	168/762	56/253	synonymous_variant c.168G>A p.Val56Val	ACDS75_13450		DeoR family transcriptional regulator
	CP168110	2693242	snp	A	G	G:103 A:0	CDS	-	120/762	40/253	synonymous_variant c.120T>C p.Val40Val	ACDS75_13450		DeoR family transcriptional regulator
	CP168110	2693458	complex	AG	TAC	TAC:111 AG:0
	CP168110	2693484	snp	T	C	C:125 T:0
	CP168110	2693900	snp	T	C	C:112 T:0	CDS	+	279/903	93/300	synonymous_variant c.279T>C p.Thr93Thr	ACDS75_13455	ltnD	L-threonate dehydrogenase
	CP168110	2694071	snp	C	A	A:115 C:0	CDS	+	450/903	150/300	synonymous_variant c.450C>A p.Arg150Arg	ACDS75_13455	ltnD	L-threonate dehydrogenase
	CP168110	2694106	snp	C	T	T:108 C:0	CDS	+	485/903	162/300	missense_variant c.485C>T p.Ala162Val	ACDS75_13455	ltnD	L-threonate dehydrogenase
	CP168110	2694647	snp	C	A	A:123 C:0	CDS	+	112/1266	38/421	missense_variant c.112C>A p.Leu38Ile	ACDS75_13460	otnK	3-oxo-tetronate kinase
	CP168110	2694737	snp	A	C	C:130 A:0	CDS	+	202/1266	68/421	missense_variant c.202A>C p.Ser68Arg	ACDS75_13460	otnK	3-oxo-tetronate kinase
	CP168110	2694745	snp	C	G	G:130 C:0	CDS	+	210/1266	70/421	synonymous_variant c.210C>G p.Leu70Leu	ACDS75_13460	otnK	3-oxo-tetronate kinase
	CP168110	2695015	snp	G	A	A:112 G:0	CDS	+	480/1266	160/421	synonymous_variant c.480G>A p.Gln160Gln	ACDS75_13460	otnK	3-oxo-tetronate kinase
	CP168110	2695057	del	CCGGGGGCCGGAGG	C	C:90 CCGGGGGCCGGAGG:0	CDS	+	526/1266	176/421	frameshift_variant c.526_538delGGGCCGGAGGCGG p.Gly176fs	ACDS75_13460	otnK	3-oxo-tetronate kinase
	CP168110	2695138	snp	T	C	C:100 T:0	CDS	+	603/1266	201/421	synonymous_variant c.603T>C p.Ser201Ser	ACDS75_13460	otnK	3-oxo-tetronate kinase
	CP168110	2695250	snp	C	A	A:107 C:0	CDS	+	715/1266	239/421	synonymous_variant c.715C>A p.Arg239Arg	ACDS75_13460	otnK	3-oxo-tetronate kinase
	CP168110	2695255	snp	T	G	G:115 T:0	CDS	+	720/1266	240/421	synonymous_variant c.720T>G p.Gly240Gly	ACDS75_13460	otnK	3-oxo-tetronate kinase
	CP168110	2695282	complex	AGTCGGC	GGCCGGT	GGCCGGT:110 AGTCGGC:0	CDS	+	747/1266	249/421	missense_variant c.747_753delAGTCGGCinsGGCCGGT p.Val250Ala	ACDS75_13460	otnK	3-oxo-tetronate kinase
	CP168110	2695588	snp	A	C	C:46 A:0	CDS	+	1053/1266	351/421	missense_variant c.1053A>C p.Lys351Asn	ACDS75_13460	otnK	3-oxo-tetronate kinase
	CP168110	4579609	snp	C	T	T:24 C:0
	CP168110	4579618	snp	T	C	C:23 T:0
PL1 vs PL3	CP168110	701841	snp	T	G	G:66 T:0	CDS	+	192/828	64/275	missense_variant c.192T>G p.Asp64Glu	ACDS75_03505	cpdA	3',5'-cyclic-AMP phosphodiesterase
	CP168110	1840660	snp	A	T	T:70 A:0	CDS	+	5/657	2/218	missense_variant c.5A>T p.Asn2Ile	ACDS75_09040	uvrY	UvrY/SirA/GacA family response regulator transcription factor
	CP168110	4577628	complex	ATTAACT	TTAAACA	TTAAACA:11 ATTAACT:0
	CP168110	4577692	snp	G	A	A:11 G:0
	CP168110	4579609	snp	C	T	T:29 C:0
	CP168110	4579618	snp	T	C	C:30 T:0
PL1 vs PL4	CP168110	1840660	snp	A	T	T:164 A:0	CDS	+	5/657	2/218	missense_variant c.5A>T p.Asn2Ile	ACDS75_09040	uvrY	UvrY/SirA/GacA family response regulator transcription factor
	CP168110	2530798	snp	A	C	C:113 A:0	CDS	+	917/1101	306/366	missense_variant c.917A>C p.Glu306Ala	ACDS75_12600		iron-containing redox enzyme family protein
	CP168110	2685368	del	AT	A	A:85 AT:0
	CP168110	4207191	snp	G	T	T:23 G:0
	CP168110	4577628	complex	ATTAACT	TTAAACA	TTAAACA:17 ATTAACT:0
	CP168110	4577692	snp	G	A	A:17 G:0
	CP168110	4579609	snp	C	T	T:58 C:0
	CP168110	4579618	snp	T	C	C:59 T:1
	CP168110	4911747	snp	A	C	C:80 A:0
PL2 vs PL3	CP168106	640661	snp	T	C	C:48 T:0	CDS	+	500/1002	167/333	missense_variant c.500T>C p.Val167Ala	ACDS76_03185	lsrB	autoinducer 2 ABC transporter substrate-binding protein LsrB
	CP168106	701841	snp	T	G	G:66 T:0	CDS	+	192/828	64/275	missense_variant c.192T>G p.Asp64Glu	ACDS76_03505	cpdA	3',5'-cyclic-AMP phosphodiesterase
	CP168106	835694	snp	T	G	G:66 T:0	CDS	+	313/330	105/109	missense_variant c.313T>G p.Trp105Gly	ACDS76_04185		metalloregulator ArsR/SmtB family transcription factor
	CP168106	4191535	del	TC	T	T:15 TC:0
	CP168106	4566945	complex	ATTAACT	TTAAACA	TTAAACA:11 ATTAACT:0
	CP168106	4567009	snp	G	A	A:11 G:0
	CP168106	4568926	snp	C	T	T:29 C:0
	CP168106	4568935	snp	T	C	C:30 T:0
PL2 vs PL4	CP168106	640661	snp	T	C	C:113 T:0	CDS	+	500/1002	167/333	missense_variant c.500T>C p.Val167Ala	ACDS76_03185	lsrB	autoinducer 2 ABC transporter substrate-binding protein LsrB
	CP168106	835694	snp	T	G	G:128 T:0	CDS	+	313/330	105/109	missense_variant c.313T>G p.Trp105Gly	ACDS76_04185		metalloregulator ArsR/SmtB family transcription factor
	CP168106	2530798	snp	A	C	C:113 A:0	CDS	+	917/1101	306/366	missense_variant c.917A>C p.Glu306Ala	ACDS76_12605		iron-containing redox enzyme family protein
	CP168106	2685368	del	AT	A	A:85 AT:0
	CP168106	4191535	del	TC	T	T:51 TC:0
	CP168106	4196508	snp	G	T	T:23 G:0
	CP168106	4566945	complex	ATTAACT	TTAAACA	TTAAACA:17 ATTAACT:0
	CP168106	4567009	snp	G	A	A:17 G:0
	CP168106	4568926	snp	C	T	T:58 C:0
	CP168106	4568935	snp	T	C	C:59 T:1
	CP168106	4901064	snp	A	C	C:80 A:0
PL3 vs PL4	CP168101	701841	snp	G	T	T:202 G:0	CDS		192/828	64/275	missense_variant c.192G>T p.Glu64Asp	ACDS77_03505	cpdA	3',5'-cyclic-AMP phosphodiesterase
	CP168101	2528987	snp	A	C	C:113 A:0	CDS		917/1101	306/366	missense_variant c.917A>C p.Glu306Ala	ACDS77_12595		iron-containing redox enzyme family protein
	CP168101	2683557	del	AT	A	A:85 AT:0
	CP168101	4200410	del	TC	T	T:51 TC:0
	CP168101	4205381	snp	G	T	T:23 G:0
	CP168101	4575818	complex	ATTAACT	TTAAACA	TTAAACA:17 ATTAACT:0
	CP168101	4575882	snp	G	A	A:17 G:0
	CP168101	4577799	snp	C	T	T:58 C:0
	CP168101	4577808	snp	T	C	C:59 T:1
	CP168101	4909937	snp	A	C	C:80 A:0
snp-distance_matrix_unicycler_with_phages	PL4	PL1	PL2	PL3
PL4	0	2	25	53
PL1	2	0	25	53
PL2	25	25	0	76
PL3	53	53	76	0
