# Supplementary material for: Cefiderocol Resistance Conferred by Plasmid-Located Ferric Citrate Transport System in KPC-Producing Klebsiella pneumoniae
Source: Emerg Infect Dis. 2025 Jan;31(1):123–4. doi: 10.3201/eid3101.241426 (PMC11682805; doi:10.3201/eid3101.241426)
Supplement: Appendix 5 — BLAST results of fec gene cluster search in all Klebsiella pneumoniae isolates downloaded from the Pasteur Institute BIGSdb database (https://bigsdb.pasteur.fr). [file 24-1426-Techapp-s5.xlsx]

## Sheet: Appendix 5 Table
Article DOI: https://doi.org/10.3201/eid3101.241426
EID cannot ensure accessibility for supplementary materials supplied by authors. Readers who have difficulty accessing supplementary content should contact the authors for assistance.
Cefiderocol Resistance Conferred by Plasmid-Located Ferric Citrate Transport System in Klebsiella pneumoniae Carbapenemase–Producing K. pneumoniae
Appendix 5 Table. BLAST results of fec gene cluster search in all K. pneumoniae isolates downloaded from the Pasteur Institute BIGSdb database.
Isolate id	Isolate	% identity	Alignment length	Mismatches	Gaps	Seqbin id	Start	End	Orientation	E-value	Bit score
798	50518740	100	7993	0	0	225620	6536	14528	Reverse	0	14415
1549	KPNIH2	100	7993	0	0	35495	24339	32331	Forward	0	14415
1550	KPNIH1	100	7993	0	0	17260	11127	19119	Forward	0	14415
1599	KPNIH5	100	7993	0	0	35515	8799	16791	Reverse	0	14415
1600	KPNIH6	100	7993	0	0	35739	24282	32274	Forward	0	14415
1601	KPNIH4	100	7993	0	0	35944	8777	16769	Reverse	0	14415
1602	KPNIH7	100	7993	0	0	36001	8884	16876	Reverse	0	14415
1603	KPNIH8	100	7993	0	0	36291	24282	32274	Forward	0	14415
1604	KPNIH9	100	7993	0	0	36343	8856	16848	Reverse	0	14415
1605	KPNIH10	100	7993	0	0	36538	24323	32315	Forward	0	14415
1606	KPNIH11	100	7993	0	0	36734	24236	32228	Forward	0	14415
1607	KPNIH12	100	7993	0	0	36821	24270	32262	Forward	0	14415
1608	KPNIH14	100	7993	0	0	37100	8838	16830	Reverse	0	14415
1609	KPNIH16	100	7993	0	0	37217	8805	16797	Reverse	0	14415
1610	KPNIH17	100	7993	0	0	37324	24292	32284	Forward	0	14415
1611	KPNIH18	100	7993	0	0	37548	8796	16788	Reverse	0	14415
1612	KPNIH19	100	7993	0	0	4815	24236	32228	Forward	0	14415
1613	KPNIH20	100	7993	0	0	37731	8789	16781	Reverse	0	14415
1614	KPNIH21	100	7993	0	0	37828	8924	16916	Reverse	0	14415
1615	KPNIH22	100	7993	0	0	37999	37970	45962	Reverse	0	14415
1618	VA360	100	7993	0	0	38795	13739	21731	Forward	0	14415
1633	ATCC BAA-1705	100	7993	0	0	39304	13663	21655	Forward	0	14415
1638	440_1540	100	7993	0	0	40002	8514	16506	Reverse	0	14415
1649	UHKPC52	100	7993	0	0	42690	13641	21633	Forward	0	14415
1650	UHKPC01	100	7993	0	0	42758	13600	21592	Forward	0	14415
1651	UHKPC04	100	7993	0	0	43015	447	8439	Reverse	0	14415
1652	UHKPC05	100	7993	0	0	43266	12709	20701	Forward	0	14415
1653	UHKPC09	100	7993	0	0	43380	13012	21004	Forward	0	14415
1655	UHKPC23	100	7993	0	0	43835	13605	21597	Forward	0	14415
1657	UHKPC26	100	7993	0	0	44243	8444	16436	Reverse	0	14415
1658	UHKPC27	100	7993	0	0	44443	13600	21592	Forward	0	14415
1682	ST258-K26BO	100	7993	0	0	51535	34842	42834	Reverse	0	14415
1683	ST258-K28BO	100	7993	0	0	51725	58203	66195	Reverse	0	14415
1687	120_1020	100	7993	0	0	241	13611	21603	Forward	0	14415
1688	140_1040	100	7993	0	0	611	13641	21633	Forward	0	14415
1696	UHKPC07	100	7993	0	0	1787	200	8192	Reverse	0	14415
1702	UHKPC33	100	7993	0	0	2931	8515	16507	Reverse	0	14415
1703	UHKPC47	100	7993	0	0	3065	12571	20563	Forward	0	14415
1711	JM45	100	7993	0	0	52079	2640	10632	Reverse	0	14415
1726	BIDMC 16	100	7993	0	0	57007	41345	49337	Forward	0	14415
1757	KKBO-1	100	7993	0	0	57793	13929	21921	Forward	0	14415
1758	KKBO-4	100	7993	0	0	57916	9028	17020	Reverse	0	14415
2591	KpVA-8	100	7993	0	0	78600	8784	16776	Reverse	0	14415
2593	KpVA-10	100	7993	0	0	79078	8682	16674	Reverse	0	14415
2594	KpVA-11	100	7993	0	0	79172	8695	16687	Reverse	0	14415
2596	KpVA-13	100	7993	0	0	79525	27129	35121	Forward	0	14415
2597	KpVA-14	100	7993	0	0	78484	8730	16722	Reverse	0	14415
2735	KpVA-1	100	7993	0	0	80368	8681	16673	Reverse	0	14415
2739	KpVA-5	100	7993	0	0	81450	3509	11501	Reverse	0	14415
2741	KpVA-7	100	7993	0	0	81890	8671	16663	Reverse	0	14415
2742	KpVA-15	100	7993	0	0	82076	8730	16722	Reverse	0	14415
2782	1771	100	7993	0	0	87551	2600	10592	Reverse	0	14415
2783	1772	100	7993	0	0	87993	2600	10592	Reverse	0	14415
2786	1775	100	7993	0	0	89184	8479	16471	Reverse	0	14415
2788	1778	100	7993	0	0	89767	13636	21628	Forward	0	14415
2843	30BO	100	7993	0	0	98369	4699	12691	Forward	0	14415
2844	31AVR	100	7993	0	0	98704	18334	26326	Reverse	0	14415
2846	42AVR	100	7993	0	0	98915	8695	16687	Reverse	0	14415
2847	43AVR	100	7993	0	0	99046	8946	16938	Reverse	0	14415
2856	71RE	100	7993	0	0	100487	27636	35628	Forward	0	14415
2857	72RE	100	7222	0	0	100808	4707	11928	Reverse	0	13025
2858	73RE	100	7993	0	0	100853	34617	42609	Forward	0	14415
2859	74RE	100	7993	0	0	101037	4699	12691	Forward	0	14415
2860	75RE	100	7993	0	0	101200	57921	65913	Forward	0	14415
2861	86SGR	100	7993	0	0	101440	1277	9269	Reverse	0	14415
2862	87SGR	100	7993	0	0	101562	29383	37375	Forward	0	14415
2863	88SGR	100	7993	0	0	101706	8747	16739	Reverse	0	14415
2864	89SGR	100	7993	0	0	102026	8752	16744	Reverse	0	14415
2865	90SGR	100	7993	0	0	102133	2755	10747	Forward	0	14415
2867	KP1-I	100	7993	0	0	102474	8441	16433	Reverse	0	14415
2868	KP2-R	100	7993	0	0	102625	24114	32106	Forward	0	14415
2869	KP3-S	100	7993	0	0	102761	16786	24778	Reverse	0	14415
2870	KP5-R	100	7993	0	0	102768	26169	34161	Forward	0	14415
2994	DB11802_05	100	7993	0	0	142836	12952	20944	Forward	0	14415
3560	K48-58	100	7993	0	0	242218	6967	14959	Forward	0	14415
3561	K52-10	100	7993	0	0	242623	319	8311	Reverse	0	14415
3563	K52-43	100	7801	0	0	243889	1	7801	Forward	0	14069
3571	K67-17	100	7993	0	0	247588	30960	38952	Forward	0	14415
3574	50509588	100	7993	0	0	225748	34892	42884	Forward	0	14415
3580	50627996	100	7993	0	0	226717	1102	9094	Reverse	0	14415
3749	SB4551	100	7993	0	0	944343	110278	118270	Forward	0	14415
3753	KPNIH13	100	7993	0	0	249241	24033	32025	Forward	0	14415
3754	KPNIH15	100	7993	0	0	249376	25885	33877	Forward	0	14415
3755	CHS01	100	7993	0	0	249505	3660	11652	Forward	0	14415
3756	CHS04	100	7993	0	0	249661	3660	11652	Forward	0	14415
3757	Kb140	100	7993	0	0	249751	42865	50857	Reverse	0	14415
3759	ST258_FL	100	7993	0	0	249779	72875	80867	Forward	0	14415
3760	KP4-R	100	7993	0	0	249857	16768	24760	Reverse	0	14415
3761	KPNIH32	100	7993	0	0	249877	180120	188112	Reverse	0	14415
3763	Brazil-2007a	100	7993	0	0	249973	9088	17080	Reverse	0	14415
3764	Brazil-2007b	100	7993	0	0	250152	8522	16514	Reverse	0	14415
3765	Colombia-2009a	100	7993	0	0	250311	18152	26144	Forward	0	14415
3766	Colombia-2009b	100	7993	0	0	250492	18152	26144	Forward	0	14415
3767	Denmark-2009a	100	7993	0	0	250674	8522	16514	Reverse	0	14415
3768	Denmark-2009b	100	7993	0	0	250700	9088	17080	Reverse	0	14415
3770	Finland-2009b	100	7993	0	0	251045	17668	25660	Forward	0	14415
3771	Finland-2009c	100	7993	0	0	251227	9127	17119	Reverse	0	14415
3772	Greece-2007	100	7993	0	0	251287	20714	28706	Forward	0	14415
3773	Greece-2008	100	7993	0	0	251383	17668	25660	Forward	0	14415
3774	Greece-2009	100	7993	0	0	251574	8522	16514	Reverse	0	14415
3775	Greece-2010	100	7993	0	0	251748	17668	25660	Forward	0	14415
3776	Greece-2011	100	7993	0	0	251832	9127	17119	Reverse	0	14415
3777	Italy-2008	100	7993	0	0	252031	26677	34669	Forward	0	14415
3778	Italy-2009	100	7993	0	0	252126	8591	16583	Reverse	0	14415
3779	Italy-2011a	100	7993	0	0	252248	8591	16583	Reverse	0	14415
3781	Italy-Palermo-2008	100	7993	0	0	252575	8522	16514	Reverse	0	14415
3782	Italy-Palermo-2009a	100	7993	0	0	252673	8522	16514	Reverse	0	14415
3783	Italy-Palermo-2009b	100	7993	0	0	252891	8522	16514	Reverse	0	14415
3784	Italy-Palermo-2009c	100	7993	0	0	252962	8522	16514	Reverse	0	14415
3785	Italy-Palermo-2009d	100	7993	0	0	253161	8591	16583	Reverse	0	14415
3786	Italy-Palermo-2009e	100	7993	0	0	253313	8522	16514	Reverse	0	14415
3787	Italy-Palermo-2009g	100	7993	0	0	253437	8522	16514	Reverse	0	14415
3788	Italy-Palermo-2009h	100	7993	0	0	253554	8522	16514	Reverse	0	14415
3789	Italy-Palermo-2009i	100	7993	0	0	253667	9088	17080	Reverse	0	14415
3790	Italy-Palermo-2009j	100	7993	0	0	253767	9088	17080	Reverse	0	14415
3791	Italy-Palermo-2009k	100	7993	0	0	253930	8522	16514	Reverse	0	14415
3792	Italy-Palermo-2009l	100	7993	0	0	254136	9088	17080	Reverse	0	14415
3793	Italy-Palermo-2010a	100	7993	0	0	254245	8522	16514	Reverse	0	14415
3794	Italy-Palermo-2010b	100	7993	0	0	254288	8522	16514	Reverse	0	14415
3795	Italy-Palermo-2010c	100	7993	0	0	254462	8522	16514	Reverse	0	14415
3796	Italy-Palermo-2010d	100	7993	0	0	254581	8522	16514	Reverse	0	14415
3797	Italy-Palermo-2010e	100	7993	0	0	254775	8522	16514	Reverse	0	14415
3798	Italy-Palermo-2011a	100	7993	0	0	254839	8522	16514	Reverse	0	14415
3799	Italy-Palermo-2011b	100	7993	0	0	255017	8522	16514	Reverse	0	14415
3800	Italy-Palermo-2011c	100	7993	0	0	255189	8522	16514	Reverse	0	14415
3801	Italy-Palermo-2011d	100	7993	0	0	255227	8573	16565	Reverse	0	14415
3802	Italy-Palermo-2011e	100	7993	0	0	255395	1213	9205	Reverse	0	14415
3803	Italy-Palermo-2011f	100	7993	0	0	255638	8522	16514	Reverse	0	14415
3804	Italy-Palermo-2011g	100	7993	0	0	255706	8522	16514	Reverse	0	14415
3805	Italy-Palermo-2011h	100	7993	0	0	255872	9089	17081	Reverse	0	14415
3806	Italy-Palermo-2011i	100	7993	0	0	255984	8522	16514	Reverse	0	14415
3807	Italy-Palermo-2011j	100	7993	0	0	256074	8522	16514	Reverse	0	14415
3809	Poland-2009a	100	7993	0	0	256414	1210	9202	Reverse	0	14415
3810	Poland-2009b	100	7993	0	0	256628	34459	42451	Forward	0	14415
3811	Poland-2009d	100	7993	0	0	256649	8522	16514	Reverse	0	14415
3813	US-AZ-2006a	100	7993	0	0	256898	224	8216	Reverse	0	14415
3814	US-AZ-2006b	100	7993	0	0	257116	9050	17042	Reverse	0	14415
3816	US-CO-2007	100	7993	0	0	257701	9088	17080	Reverse	0	14415
3817	US-DE-2006	100	7993	0	0	257940	17202	25194	Forward	0	14415
3818	US-DE-2007	100	7993	0	0	258052	8522	16514	Reverse	0	14415
3820	US-GA-2006a	100	7993	0	0	258199	8505	16497	Reverse	0	14415
3821	US-GA-2007	100	7993	0	0	258361	1062	9054	Reverse	0	14415
3822	US-GA-2009a	100	7993	0	0	258685	1218	9210	Reverse	0	14415
3824	US-GA-2009d	100	7779	0	0	259014	8591	16369	Reverse	0	14029
3825	US-IL-2008a	100	7993	0	0	259352	8522	16514	Reverse	0	14415
3828	US-MA-2007	100	7993	0	0	259913	19721	27713	Forward	0	14415
3830	US-ND-2011	100	7993	0	0	260079	1062	9054	Reverse	0	14415
3831	US-NH-2008	100	7993	0	0	260313	1063	9055	Reverse	0	14415
3834	US-NJ-2004b	100	7993	0	0	260783	21904	29896	Forward	0	14415
3838	US-NJ-2007b	100	7993	0	0	261410	8937	16929	Reverse	0	14415
3839	US-NM-2007	100	7993	0	0	261522	1208	9200	Reverse	0	14415
3840	US-NY-2004b	100	7993	0	0	261707	18003	25995	Forward	0	14415
3841	US-NY-2005a	100	7993	0	0	261879	20713	28705	Forward	0	14415
3842	US-NY-2005c	100	7993	0	0	261985	69288	77280	Reverse	0	14415
3843	US-NY-2005d	100	7993	0	0	262189	20415	28407	Forward	0	14415
3844	US-NY-2009a	100	7993	0	0	262326	8522	16514	Reverse	0	14415
3845	US-NY-2009b	100	7993	0	0	262452	8522	16514	Reverse	0	14415
3849	US-PA-2005a	100	7993	0	0	263075	17202	25194	Forward	0	14415
3851	US-PA-2007	100	7993	0	0	263306	1063	9055	Reverse	0	14415
3857	US-VA-2008a	100	7993	0	0	264373	8522	16514	Reverse	0	14415
3861	Italy-2011c	100	7993	0	0	265030	8591	16583	Reverse	0	14415
3862	Australia-2010	100	7993	0	0	265142	8591	16583	Reverse	0	14415
4373	KpPA7CR	100	7993	0	0	306290	22921	30913	Reverse	0	14415
4377	KpPA11CR	100	7993	0	0	306928	8522	16514	Reverse	0	14415
4378	KpPA12CR	100	7993	0	0	307148	8522	16514	Reverse	0	14415
4382	KpPA16CR	100	7993	0	0	307873	9964	17956	Reverse	0	14415
4384	KpPA18CR	100	7993	0	0	308317	23173	31165	Reverse	0	14415
4385	KpPA19CR	100	7993	0	0	308612	17209	25201	Reverse	0	14415
4389	KpPA23CR	100	7993	0	0	309267	23985	31977	Forward	0	14415
4390	KpPA24CR	100	7993	0	0	309577	26226	34218	Forward	0	14415
4391	KpPA25CR	100	7993	0	0	309654	8522	16514	Reverse	0	14415
4678	Brazil-2008a	100	7993	0	0	316825	8522	16514	Reverse	0	14415
4690	Guatemala-2009	100	7993	0	0	318736	34246	42238	Forward	0	14415
4694	India-2008a	100	7993	0	0	319626	8522	16514	Reverse	0	14415
4695	India-2008b	100	7993	0	0	320005	8522	16514	Reverse	0	14415
4696	India-2008c	100	7993	0	0	320212	13633	21625	Forward	0	14415
4699	Israel-2007c	100	7993	0	0	320689	28006	35998	Forward	0	14415
4702	Korea-2008	100	7993	0	0	321046	3993	11985	Forward	0	14415
4705	Philippines-2009	100	7993	0	0	321566	8573	16565	Reverse	0	14415
4708	Thailand-2007	100	7993	0	0	322073	8623	16615	Reverse	0	14415
4709	Thailand-2008a	100	7993	0	0	322148	20714	28706	Forward	0	14415
4710	Thailand-2008b	100	7993	0	0	322248	34052	42044	Forward	0	14415
4711	Thailand-2008c	100	7993	0	0	322334	34032	42024	Forward	0	14415
4712	Thailand-2008d	100	7993	0	0	322678	26438	34430	Forward	0	14415
4714	Thailand-2008f	100	7993	0	0	323728	9900	17892	Reverse	0	14415
4716	Thailand-2008h	100	7993	0	0	323441	9900	17892	Reverse	0	14415
4717	Thailand-2008i	100	7993	0	0	323425	19094	27086	Forward	0	14415
4874	SB5634	100	7991	0	0	376089	16169	24159	Forward	0	14412
5435	ME160156T	100	7993	0	0	540933	13736	21728	Forward	0	14415
5456	ME160238S	100	7993	0	0	543671	17273	25265	Reverse	0	14415
5462	ME160330P	100	7993	0	0	544400	34464	42456	Forward	0	14415
5463	ME160403P	100	7993	0	0	544459	23977	31969	Forward	0	14415
5470	ME160492B	100	7993	0	0	545472	8533	16525	Reverse	0	14415
5479	ME160652J	100	7993	0	0	546555	23988	31980	Forward	0	14415
5505	ME170087Z	100	7993	0	0	533936	8519	16511	Reverse	0	14415
5508	ME170160J	100	7993	0	0	534558	8523	16515	Reverse	0	14415
5509	ME170223P	100	7993	0	0	534755	24200	32192	Forward	0	14415
5972	NMI2839_15	100	7993	0	0	610723	14880	22872	Forward	0	14415
5977	NMI4396_16	100	7993	0	0	611239	65378	73370	Forward	0	14415
5988	NMI2887_12	100	7993	0	0	612468	24241	32233	Forward	0	14415
5989	NMI2337_08	100	7993	0	0	612599	34509	42501	Forward	0	14415
5990	NMI5023_09	100	7993	0	0	612759	8572	16564	Reverse	0	14415
6703	ME170672	100	7993	0	0	666351	34498	42490	Forward	0	14415
7100	NMI1761_15	100	7993	0	0	695442	24241	32233	Forward	0	14415
7107	NMI2349_13	100	7993	0	0	696154	24241	32233	Forward	0	14415
7114	NMI3090_17	100	7993	0	0	697054	4231	12223	Reverse	0	14415
7118	NMI4383_15	100	7993	0	0	697527	34509	42501	Forward	0	14415
7119	NMI4693_13	100	7993	0	0	697640	24241	32233	Forward	0	14415
7122	NMI5154_14	100	7993	0	0	697975	34509	42501	Forward	0	14415
7343	KLP00221	100	7993	0	0	749890	21262	29254	Forward	0	14415
7986	NGKP-54	100	7993	0	0	907884	131205	139197	Forward	0	14415
8592	NMI1659_18	100	7993	0	0	957826	73747	81739	Reverse	0	14415
10631	DK013	100	7993	0	0	1158109	1078	9070	Reverse	0	14415
11861	43936	100	7993	0	0	1281519	76002	83994	Forward	0	14415
12503	26	100	7993	0	0	1434468	9900	17892	Reverse	0	14415
12507	23	100	7993	0	0	1435271	1063	9055	Reverse	0	14415
12563	KMB-944	100	7993	0	0	1439175	8500	16492	Reverse	0	14415
12584	KMB-966	100	7993	0	0	1441791	1040	9032	Reverse	0	14415
12585	KMB-949	100	7993	0	0	1441987	1049	9041	Reverse	0	14415
12588	KMB-940	100	7993	0	0	1442288	8500	16492	Reverse	0	14415
12589	KMB-936	100	7993	0	0	1442410	8569	16561	Reverse	0	14415
12590	KMB-946	100	7993	0	0	1442570	8500	16492	Reverse	0	14415
12591	KMB-962	100	7993	0	0	1442742	8500	16492	Reverse	0	14415
12592	KMB-963	100	7993	0	0	1442980	8500	16492	Reverse	0	14415
12593	KMB-935	100	7993	0	0	1442985	8500	16492	Reverse	0	14415
12783	SPARK_1004_C1	100	7993	0	0	1475416	9136	17128	Reverse	0	14415
12785	SPARK_1007_C1	100	7993	0	0	1475494	8585	16577	Reverse	0	14415
12809	SPARK_1031_C1	100	7993	0	0	1476529	29368	37360	Forward	0	14415
12822	SPARK_1049_C1	100	7993	0	0	1477216	86308	94300	Reverse	0	14415
12869	SPARK_1102_C1	100	7993	0	0	1479451	8570	16562	Reverse	0	14415
12922	SPARK_1150_C1	100	7993	0	0	1482231	8570	16562	Reverse	0	14415
13040	SPARK_1274_C1	100	7993	0	0	1486943	3982	11974	Reverse	0	14415
13041	SPARK_1274_C2	100	7993	0	0	1487040	8570	16562	Reverse	0	14415
13056	SPARK_1296_C1	100	7993	0	0	1487908	8570	16562	Reverse	0	14415
13057	SPARK_1296_C2	100	7993	0	0	1487929	25182	33174	Forward	0	14415
13070	SPARK_1309_C1	100	7993	0	0	1488739	23081	31073	Forward	0	14415
13076	SPARK_1315_C1	100	7993	0	0	1489013	34567	42559	Forward	0	14415
13153	SPARK_1396_C1	100	7993	0	0	1495033	34519	42511	Forward	0	14415
13168	SPARK_1421_C1	100	7993	0	0	1496294	12952	20944	Reverse	0	14415
13169	SPARK_1421_C2	100	7993	0	0	1496469	34540	42532	Forward	0	14415
13191	SPARK_1441_C1	100	7993	0	0	1498304	28402	36394	Forward	0	14415
13195	SPARK_1452_C1	100	7993	0	0	1498487	26340	34332	Forward	0	14415
13196	SPARK_1453_C1	100	7993	0	0	1498586	25114	33106	Forward	0	14415
13199	SPARK_1458_C1	100	7993	0	0	1498697	28279	36271	Forward	0	14415
13201	SPARK_1461_C1	100	7993	0	0	1498814	24239	32231	Forward	0	14415
13206	SPARK_1468_C1	100	7993	0	0	1499122	23081	31073	Forward	0	14415
13298	SPARK_1634_C1	100	7993	0	0	1504485	2856	10848	Forward	0	14415
13365	SPARK_1750_C1	100	7993	0	0	1507514	23081	31073	Forward	0	14415
13366	SPARK_1751_C1	100	7993	0	0	1507566	29437	37429	Forward	0	14415
13392	SPARK_1815_C1	100	7993	0	0	1508551	31390	39382	Forward	0	14415
13402	SPARK_183_C1	100	7993	0	0	1509020	34573	42565	Forward	0	14415
13618	SPARK_220_C1	100	7993	0	0	1518173	3982	11974	Reverse	0	14415
13658	SPARK_2307_C1	100	7993	0	0	1519802	12047	20039	Forward	0	14415
13787	SPARK_2560_C1	100	7993	0	0	1524654	8582	16574	Reverse	0	14415
13917	SPARK_2859_C1	100	7993	0	0	1529066	5584	13576	Reverse	0	14415
14282	SPARK_707_C1	100	7993	0	0	1549558	9234	17226	Reverse	0	14415
14388	SPARK_867_C1	100	7993	0	0	1554320	24239	32231	Forward	0	14415
14417	SPARK_927_C1	100	7993	0	0	1555666	23081	31073	Forward	0	14415
14431	SPARK_946_C1	100	7993	0	0	1556161	24936	32928	Forward	0	14415
14435	SPARK_950_C1	100	7993	0	0	1556393	8606	16598	Reverse	0	14415
14443	SPARK_960_C1	100	7993	0	0	1556835	27988	35980	Forward	0	14415
14450	SPARK_969_C1	100	7993	0	0	1557171	8573	16565	Reverse	0	14415
14473	SPARK_992_C1	100	7993	0	0	1558189	26118	34110	Forward	0	14415
15054	EuSCAPE_AT004	100	7993	0	0	1616503	28584	36576	Forward	0	14415
15062	EuSCAPE_BE026	100	7993	0	0	1617265	13746	21738	Forward	0	14415
15070	EuSCAPE_BE111	100	7993	0	0	1617814	52676	60668	Reverse	0	14415
15077	EuSCAPE_CZ025	100	7993	0	0	1618767	8520	16512	Reverse	0	14415
15078	EuSCAPE_CZ026	100	7993	0	0	1618824	22664	30656	Reverse	0	14415
15080	EuSCAPE_CZ034	100	7993	0	0	1618926	78283	86275	Reverse	0	14415
15090	EuSCAPE_EE002	100	7993	0	0	1619580	22922	30914	Forward	0	14415
15091	EuSCAPE_EE005	100	7993	0	0	1619672	16203	24195	Forward	0	14415
15092	EuSCAPE_EE006	100	7993	0	0	1619704	60559	68551	Reverse	0	14415
15093	EuSCAPE_EE021	100	7993	0	0	1619801	1125	9117	Reverse	0	14415
15097	EuSCAPE_ES047	100	7993	0	0	1621243	1067	9059	Reverse	0	14415
15106	EuSCAPE_ES073	100	7993	0	0	1622258	45100	53092	Forward	0	14415
15107	EuSCAPE_ES075	100	7993	0	0	1622372	28113	36105	Forward	0	14415
15111	EuSCAPE_ES082	100	7993	0	0	1622793	28113	36105	Forward	0	14415
15114	EuSCAPE_ES085	100	7993	0	0	1623126	77998	85990	Reverse	0	14415
15116	EuSCAPE_ES093	100	7993	0	0	1623478	9078	17070	Forward	0	14415
15117	EuSCAPE_ES100	100	7993	0	0	1623588	8621	16613	Reverse	0	14415
15147	EuSCAPE_FR049	100	7993	0	0	1629184	9211	17203	Forward	0	14415
15168	EuSCAPE_HR013	100	7993	0	0	1632569	16203	24195	Forward	0	14415
15195	EuSCAPE_HU017	100	7993	0	0	1636643	8970	16962	Reverse	0	14415
15199	EuSCAPE_HU022	100	7993	0	0	1636922	8970	16962	Reverse	0	14415
15201	EuSCAPE_HU024	100	7993	0	0	1637101	15709	23701	Forward	0	14415
15207	EuSCAPE_HU031	100	7993	0	0	1637582	15709	23701	Forward	0	14415
15208	EuSCAPE_HU033	100	7993	0	0	1637613	15709	23701	Forward	0	14415
15214	EuSCAPE_HU052	100	7993	0	0	1638701	15709	23701	Forward	0	14415
15247	EuSCAPE_LV002	100	7993	0	0	1643304	8520	16512	Reverse	0	14415
15266	EuSCAPE_PL002	100	7993	0	0	1644768	65447	73439	Reverse	0	14415
15268	EuSCAPE_PL007	100	7993	0	0	1644924	15709	23701	Forward	0	14415
15275	EuSCAPE_PL025	100	7993	0	0	1645660	15709	23701	Forward	0	14415
15276	EuSCAPE_PL028	100	7993	0	0	1645767	60566	68558	Reverse	0	14415
15277	EuSCAPE_PL030	100	7993	0	0	1645847	15709	23701	Forward	0	14415
15278	EuSCAPE_PL031	100	7993	0	0	1645930	15708	23700	Forward	0	14415
15279	EuSCAPE_PL032	100	7993	0	0	1646029	15708	23700	Forward	0	14415
15281	EuSCAPE_PL036	100	7993	0	0	1646171	63354	71346	Reverse	0	14415
15282	EuSCAPE_PL037	100	7993	0	0	1646253	8970	16962	Reverse	0	14415
15287	EuSCAPE_PL045	100	7993	0	0	1646656	15708	23700	Forward	0	14415
15293	EuSCAPE_PL060	100	7993	0	0	1647318	15708	23700	Forward	0	14415
15308	EuSCAPE_RO007	100	7993	0	0	1649312	315863	323855	Reverse	0	14415
15333	EuSCAPE_SI014	100	7993	0	0	1653292	8538	16530	Reverse	0	14415
15336	EuSCAPE_SK002	100	7993	0	0	1653601	9847	17839	Reverse	0	14415
15338	EuSCAPE_SK004	100	7993	0	0	1653729	8520	16512	Reverse	0	14415
15340	EuSCAPE_SK006	100	7993	0	0	1653847	60566	68558	Reverse	0	14415
22099	2022.TE.38358.1.2	100	7993	0	0	2172751	36948	44940	Reverse	0	14415
22391	1039_21	100	7993	0	0	2204421	1004	8996	Reverse	0	14415
23346	DRR122220	100	7993	0	0	2831595	19116	27108	Forward	0	14415
23388	DRR122445	100	7993	0	0	2834683	19116	27108	Forward	0	14415
23391	DRR122448	100	7993	0	0	2834958	9922	17914	Reverse	0	14415
23392	DRR122449	100	7993	0	0	2834994	19116	27108	Forward	0	14415
23394	DRR122452	100	7993	0	0	2835106	9871	17863	Reverse	0	14415
23395	DRR122454	100	7993	0	0	2835211	9871	17863	Reverse	0	14415
23397	DRR122456	100	7993	0	0	2835425	19116	27108	Forward	0	14415
23401	DRR122465	100	7993	0	0	2835689	1084	9076	Reverse	0	14415
23402	DRR122466	100	7993	0	0	2835801	9922	17914	Reverse	0	14415
23404	DRR122470	100	7993	0	0	2835946	9922	17914	Reverse	0	14415
23405	DRR122472	100	7993	0	0	2835987	19467	27459	Forward	0	14415
23406	DRR122474	100	7993	0	0	2836080	9922	17914	Reverse	0	14415
23407	DRR122475	100	7993	0	0	2836193	1084	9076	Reverse	0	14415
23422	DRR122515	100	7993	0	0	2837132	19116	27108	Forward	0	14415
23424	DRR122517	100	7993	0	0	2837327	19116	27108	Forward	0	14415
23425	DRR122519	100	7993	0	0	2837387	9922	17914	Reverse	0	14415
23431	DRR122538	100	7993	0	0	2837796	9871	17863	Reverse	0	14415
23432	DRR122539	100	7993	0	0	2837887	9922	17914	Reverse	0	14415
23433	DRR122541	100	7993	0	0	2837982	19116	27108	Forward	0	14415
23435	DRR122544	100	7993	0	0	2838104	19116	27108	Forward	0	14415
23436	DRR122545	100	7993	0	0	2838209	1084	9076	Reverse	0	14415
23526	DRR150431	100	7993	0	0	2844150	19116	27108	Forward	0	14415
23528	DRR150433	100	7993	0	0	2844346	9922	17914	Reverse	0	14415
23529	DRR150434	100	7993	0	0	2844388	19116	27108	Forward	0	14415
23531	DRR150436	100	7993	0	0	2844568	19116	27108	Forward	0	14415
23532	DRR150437	100	7993	0	0	2844653	9922	17914	Reverse	0	14415
23533	DRR150438	100	7993	0	0	2844678	9922	17914	Reverse	0	14415
23534	DRR150439	100	7993	0	0	2844810	19116	27108	Forward	0	14415
23535	DRR150440	100	7993	0	0	2844910	19116	27108	Forward	0	14415
23540	DRR150445	100	7993	0	0	2845290	19467	27459	Forward	0	14415
23541	DRR150446	100	7993	0	0	2845415	19116	27108	Forward	0	14415
23542	DRR150448	100	7993	0	0	2845451	19116	27108	Forward	0	14415
23543	DRR150449	100	7993	0	0	2845545	19116	27108	Forward	0	14415
23544	DRR150450	100	7993	0	0	2845642	9922	17914	Reverse	0	14415
23546	DRR150453	100	7993	0	0	2845762	1084	9076	Reverse	0	14415
23547	DRR150454	100	7993	0	0	2845835	19116	27108	Forward	0	14415
23567	DRR150486	100	7993	0	0	2847278	19116	27108	Forward	0	14415
23576	DRR150500	100	7993	0	0	2847965	9922	17914	Reverse	0	14415
23580	DRR150504	100	7993	0	0	2848322	9922	17914	Reverse	0	14415
23586	DRR150510	100	7993	0	0	2848759	1084	9076	Reverse	0	14415
23589	DRR150513	100	7993	0	0	2848941	1084	9076	Reverse	0	14415
23604	DRR150564	100	7993	0	0	2850049	5310	13302	Reverse	0	14415
23632	DRR150609	100	7993	0	0	2852027	19116	27108	Forward	0	14415
23639	DRR150619	100	7993	0	0	2852497	19116	27108	Forward	0	14415
23642	DRR150622	100	7993	0	0	2852737	5305	13297	Reverse	0	14415
23643	DRR150623	100	7993	0	0	2852826	19116	27108	Forward	0	14415
23646	DRR150627	100	7993	0	0	2853120	9922	17914	Reverse	0	14415
23647	DRR150628	100	7993	0	0	2853184	5310	13302	Reverse	0	14415
23651	DRR150633	100	7993	0	0	2853500	19116	27108	Forward	0	14415
23652	DRR150634	100	7993	0	0	2853592	19116	27108	Forward	0	14415
23653	DRR150635	100	7993	0	0	2853693	28060	36052	Forward	0	14415
23654	DRR150636	100	7993	0	0	2853769	19116	27108	Forward	0	14415
23660	DRR150644	100	7993	0	0	2854260	19116	27108	Forward	0	14415
23674	DRR150661	100	7993	0	0	2855181	19116	27108	Forward	0	14415
23680	DRR150668	100	7993	0	0	2855658	19116	27108	Forward	0	14415
23683	DRR150672	100	7993	0	0	2855814	36482	44474	Reverse	0	14415
23684	DRR150673	100	7993	0	0	2855902	9922	17914	Reverse	0	14415
23728	DRR150744	100	7993	0	0	2858941	19116	27108	Forward	0	14415
23729	DRR150745	100	7993	0	0	2858967	9922	17914	Reverse	0	14415
23776	DRR197034	100	7993	0	0	2862375	9922	17914	Reverse	0	14415
23820	ERR1865247	100	7993	0	0	2865568	59498	67490	Reverse	0	14415
23826	ERR1865350	100	7993	0	0	2866012	16852	24844	Reverse	0	14415
23827	ERR1865351	100	7993	0	0	2866123	37983	45975	Reverse	0	14415
23828	ERR1865352	100	7993	0	0	2866268	60673	68665	Reverse	0	14415
23834	ERR1865362	100	7993	0	0	2866742	24900	32892	Reverse	0	14415
23840	ERR1865369	100	7993	0	0	2867286	36231	44223	Reverse	0	14415
23841	ERR1865370	100	7993	0	0	2867374	24213	32205	Forward	0	14415
23897	ERR2523089	100	7993	0	0	2872037	34481	42473	Forward	0	14415
23901	ERR2523093	100	7993	0	0	2872406	34481	42473	Forward	0	14415
23912	ERR2523240	100	7993	0	0	2873382	34481	42473	Forward	0	14415
23918	ERR2523281	100	7993	0	0	2873881	16852	24844	Reverse	0	14415
23919	ERR2523282	100	7993	0	0	2874033	34481	42473	Forward	0	14415
23920	ERR2523283	100	7993	0	0	2874184	17690	25682	Forward	0	14415
23921	ERR2523284	100	7993	0	0	2874245	7554	15546	Forward	0	14415
23923	ERR2523287	100	7993	0	0	2874429	995	8987	Reverse	0	14415
23925	ERR2523293	100	7993	0	0	2874690	16884	24876	Reverse	0	14415
23927	ERR2523296	100	7993	0	0	2874855	18043	26035	Reverse	0	14415
23929	ERR2523298	100	7993	0	0	2875109	8544	16536	Reverse	0	14415
23935	ERR2528706	100	7993	0	0	2875589	34481	42473	Forward	0	14415
23936	ERR2528707	100	7993	0	0	2875725	34481	42473	Forward	0	14415
24235	ERR4463262	100	7625	0	0	2895790	7164	14788	Reverse	0	13751
24285	ERR4463478	100	7993	0	0	2899593	30565	38557	Reverse	0	14415
24352	ERR4465106	100	7625	0	0	2904696	1	7625	Forward	0	13751
24360	ERR4465117	100	7610	0	0	2905218	1	7610	Forward	0	13724
24492	ERR4702621	100	7993	0	0	2914861	1085	9077	Reverse	0	14415
24493	ERR4702622	100	7993	0	0	2914952	2832	10824	Forward	0	14415
24494	ERR4702623	100	7993	0	0	2914961	2832	10824	Forward	0	14415
24502	ERR4822781	100	7993	0	0	2915645	30411	38403	Forward	0	14415
24504	ERR4822783	100	7993	0	0	2915830	1084	9076	Reverse	0	14415
24505	ERR4822784	100	7993	0	0	2915928	8547	16539	Reverse	0	14415
24506	ERR4822785	100	7993	0	0	2916083	1084	9076	Reverse	0	14415
24507	ERR4822786	100	7993	0	0	2916145	1085	9077	Reverse	0	14415
24511	ERR4822792	100	7993	0	0	2916522	8544	16536	Reverse	0	14415
24512	ERR4822793	100	7993	0	0	2916600	13658	21650	Forward	0	14415
24515	ERR4822796	100	7993	0	0	2916925	63378	71370	Reverse	0	14415
24516	ERR4822799	100	7993	0	0	2916946	28454	36446	Forward	0	14415
24517	ERR4822800	100	7993	0	0	2917095	1084	9076	Reverse	0	14415
24519	ERR4822804	100	7993	0	0	2917290	28454	36446	Forward	0	14415
24520	ERR4822805	100	7630	0	0	2917470	1	7630	Forward	0	13760
24522	ERR4822807	100	7564	0	0	2917689	7821	15384	Reverse	0	13641
24527	ERR4822812	100	7993	0	0	2918379	8547	16539	Reverse	0	14415
24532	ERR4822817	100	7993	0	0	2918858	8595	16587	Reverse	0	14415
24533	ERR4822818	100	7993	0	0	2919031	9266	17258	Reverse	0	14415
24535	ERR4822820	100	7993	0	0	2919356	13739	21731	Forward	0	14415
24536	ERR4822822	100	7993	0	0	2919433	15228	23220	Forward	0	14415
24539	ERR4822825	100	7993	0	0	2919735	13739	21731	Forward	0	14415
24658	ERR4920493	100	7592	0	0	2930482	1	7592	Forward	0	13692
24744	ERR4920600	100	7620	0	0	2940648	3911	11530	Reverse	0	13742
24800	ERR4987335	100	7993	0	0	2946613	23472	31464	Forward	0	14415
24926	DRR150425	100	7993	0	0	2956184	19116	27108	Forward	0	14415
25190	ERR2190092	100	7993	0	0	2977889	24188	32180	Forward	0	14415
25195	ERR3063433	100	7993	0	0	2978842	1093	9085	Reverse	0	14415
25226	ERR3562273	100	7993	0	0	2981991	1084	9076	Reverse	0	14415
25238	ERR3562287	100	7993	0	0	2982820	8544	16536	Reverse	0	14415
25278	ERR5191911	100	7993	0	0	2986487	1085	9077	Reverse	0	14415
25279	ERR5191915	100	7993	0	0	2986504	23230	31222	Forward	0	14415
25289	ERR5191983	100	7993	0	0	2987307	1084	9076	Reverse	0	14415
25290	ERR5191995	100	7993	0	0	2987460	28137	36129	Forward	0	14415
25292	ERR5192009	100	7993	0	0	2987616	34481	42473	Forward	0	14415
25293	ERR5192013	100	7993	0	0	2987659	16017	24009	Forward	0	14415
25294	ERR5192017	100	7993	0	0	2987768	1091	9083	Reverse	0	14415
25319	ERR5216355	100	7938	0	0	2990029	62683	70620	Reverse	0	14316
25361	ERR5319290	100	7993	0	0	2993317	34074	42066	Forward	0	14415
25362	ERR5319298	100	7993	0	0	2993382	8544	16536	Reverse	0	14415
25363	ERR5319302	100	7993	0	0	2993421	34481	42473	Forward	0	14415
25364	ERR5319306	100	7993	0	0	2993498	38689	46681	Reverse	0	14415
25366	ERR5319314	100	7993	0	0	2993679	34481	42473	Forward	0	14415
25367	ERR5319318	100	7993	0	0	2993753	34481	42473	Forward	0	14415
25368	ERR5319322	100	7993	0	0	2993857	34481	42473	Forward	0	14415
25385	ERR5319446	100	7993	0	0	2995168	28137	36129	Forward	0	14415
25408	ERR5319798	100	7993	0	0	2997104	1091	9083	Reverse	0	14415
25409	ERR5319808	100	7993	0	0	2997207	28136	36128	Forward	0	14415
25410	ERR5319812	100	7993	0	0	2997273	28136	36128	Forward	0	14415
25411	ERR5319824	100	7993	0	0	2997331	1091	9083	Reverse	0	14415
25412	ERR5319836	100	7993	0	0	2997420	28136	36128	Forward	0	14415
25419	ERR5319918	100	7993	0	0	2998039	34481	42473	Forward	0	14415
25420	ERR5319922	100	7993	0	0	2998188	8544	16536	Reverse	0	14415
25430	ERR4795561	100	7993	0	0	2999031	3960	11952	Reverse	0	14415
25461	ERR4795811	100	7993	0	0	3001398	24213	32205	Forward	0	14415
25472	ERR4795597	100	7993	0	0	3002173	1084	9076	Reverse	0	14415
25484	ERR4795449	100	7993	0	0	3003072	14423	22415	Forward	0	14415
25507	ERR4795872	100	7993	0	0	3004909	13921	21913	Forward	0	14415
25514	ERR4795774	100	7993	0	0	3005431	18174	26166	Forward	0	14415
25544	ERR4782088	100	7993	0	0	3007665	1091	9083	Reverse	0	14415
25558	ERR4795487	100	7993	0	0	3009020	1091	9083	Reverse	0	14415
25569	ERR4795529	100	7993	0	0	3009885	18175	26167	Forward	0	14415
25587	ERR4795528	100	7993	0	0	3011141	1085	9077	Reverse	0	14415
25653	ERR4795525	100	7993	0	0	3015857	17759	25751	Forward	0	14415
25703	ERR4795842	100	7993	0	0	3019372	18174	26166	Forward	0	14415
25715	ERR4795739	100	7993	0	0	3020183	18174	26166	Forward	0	14415
25716	ERR4795420	100	7993	0	0	3020241	18174	26166	Forward	0	14415
25758	ERR4795522	100	7993	0	0	3023545	1084	9076	Reverse	0	14415
25767	ERR4795805	100	7993	0	0	3024103	18178	26170	Forward	0	14415
25812	ERR4795541	100	7993	0	0	3027553	1091	9083	Reverse	0	14415
25818	ERR4795389	100	7993	0	0	3028044	18174	26166	Forward	0	14415
25832	ERR4795468	100	7993	0	0	3029053	1091	9083	Reverse	0	14415
25833	ERR1853043	100	7993	0	0	3029125	14562	22554	Forward	0	14415
25839	ERR1853040	100	7993	0	0	3029532	1061	9053	Reverse	0	14415
25871	ERR4795870	100	7993	0	0	3031984	1085	9077	Reverse	0	14415
25908	ERR4795777	100	7993	0	0	3034927	24213	32205	Forward	0	14415
25917	ERR4795387	100	7993	0	0	3035638	1085	9077	Reverse	0	14415
25946	ERR4795417	100	7993	0	0	3037584	1085	9077	Reverse	0	14415
25968	ERR4635239	100	7993	0	0	3039113	8544	16536	Reverse	0	14415
25982	ERR4795751	100	7993	0	0	3040090	18174	26166	Forward	0	14415
26020	ERR4795665	100	7993	0	0	3042775	8544	16536	Reverse	0	14415
26026	ERR4795647	100	7993	0	0	3043155	18174	26166	Forward	0	14415
26057	ERR4795454	100	7993	0	0	3045428	18174	26166	Forward	0	14415
26085	ERR4795642	100	7993	0	0	3047424	1085	9077	Reverse	0	14415
26093	ERR4795779	100	7993	0	0	3047877	18174	26166	Forward	0	14415
26100	ERR4795542	100	7993	0	0	3048398	18174	26166	Forward	0	14415
26139	ERR4795866	100	7993	0	0	3051072	18174	26166	Forward	0	14415
26151	ERR4795530	100	7993	0	0	3051998	18174	26166	Forward	0	14415
26156	ERR4635476	100	7993	0	0	3052515	14588	22580	Forward	0	14415
26174	ERR4795448	100	7993	0	0	3053835	1084	9076	Reverse	0	14415
26252	ERR4795431	100	7993	0	0	3059966	17494	25486	Forward	0	14415
26281	ERR1853046	100	7993	0	0	3062242	14562	22554	Forward	0	14415
26282	ERR4795843	100	7993	0	0	3062387	18174	26166	Forward	0	14415
26309	ERR1852858	100	7993	0	0	3064309	14564	22556	Forward	0	14415
26310	ERR4795754	100	7993	0	0	3064376	18174	26166	Forward	0	14415
26312	ERR4795560	100	7993	0	0	3064574	17494	25486	Forward	0	14415
26414	ERR4795455	100	7993	0	0	3072821	18174	26166	Forward	0	14415
26422	ERR4795602	100	7993	0	0	3073484	1085	9077	Reverse	0	14415
26433	ERR4795792	100	7993	0	0	3074293	55294	63286	Reverse	0	14415
26458	ERR4795731	100	7993	0	0	3076006	17235	25227	Reverse	0	14415
26489	ERR4795726	100	7993	0	0	3078219	1091	9083	Reverse	0	14415
26495	ERR1853041	100	7993	0	0	3078663	1061	9053	Reverse	0	14415
26499	ERR4795868	100	7993	0	0	3078982	1085	9077	Reverse	0	14415
26506	ERR4795572	100	7993	0	0	3079696	18174	26166	Forward	0	14415
26537	ERR1853038	100	7993	0	0	3081905	14562	22554	Forward	0	14415
26552	ERR1853042	100	7993	0	0	3083040	1061	9053	Reverse	0	14415
26555	ERR1852928	100	7993	0	0	3083251	14562	22554	Forward	0	14415
26556	ERR1852924	100	7993	0	0	3083397	1061	9053	Reverse	0	14415
26557	ERR1852927	100	7993	0	0	3083454	1061	9053	Reverse	0	14415
26568	ERR1852856	100	7993	0	0	3084248	10495	18487	Forward	0	14415
26576	ERR1852861	100	7993	0	0	3084769	14564	22556	Forward	0	14415
26587	ERR1852926	100	7993	0	0	3085507	1061	9053	Reverse	0	14415
26603	ERR1852923	100	7993	0	0	3086741	14562	22554	Forward	0	14415
26611	ERR1852879	100	7993	0	0	3087388	28037	36029	Forward	0	14415
26614	ERR1852925	100	7993	0	0	3087586	14562	22554	Forward	0	14415
26622	ERR1853039	100	7993	0	0	3088109	313310	321302	Forward	0	14415
26624	ERR1852922	100	7993	0	0	3088293	1061	9053	Reverse	0	14415
26640	ERR1853110	100	7993	0	0	3089354	13715	21707	Forward	0	14415
26690	ERR1852929	100	7993	0	0	3092833	1061	9053	Reverse	0	14415
26740	ERR2796996	100	7993	0	0	3097069	14384	22376	Reverse	0	14415
26752	ERR3162591	100	7601	0	0	3098632	1	7601	Forward	0	13708
26781	ERR1761516	100	7993	0	0	3102861	8595	16587	Reverse	0	14415
26810	ERR3164718	100	7993	0	0	3106881	3979	11971	Reverse	0	14415
26813	ERR2796984	100	7993	0	0	3107711	8544	16536	Reverse	0	14415
26821	ERR3164662	100	7993	0	0	3109314	3984	11976	Reverse	0	14415
26829	ERR1761536	100	7319	0	0	3110546	1	7319	Reverse	0	13200
26834	ERR3063429	100	7993	0	0	3111548	13657	21649	Forward	0	14415
26840	ERR3164699	100	7993	0	0	3112293	3979	11971	Reverse	0	14415
26857	ERR3363821	100	7993	0	0	3114453	13058	21050	Reverse	0	14415
26880	ERR3363823	100	7993	0	0	3117687	13057	21049	Reverse	0	14415
26903	ERR3164707	100	7993	0	0	3121030	24213	32205	Forward	0	14415
26906	ERR1761518	100	7993	0	0	3121290	8544	16536	Reverse	0	14415
26910	ERR3164657	100	7993	0	0	3121643	3983	11975	Reverse	0	14415
26935	ERR3164708	100	7993	0	0	3125711	24213	32205	Forward	0	14415
26938	ERR3164629	100	7993	0	0	3126155	3982	11974	Reverse	0	14415
26954	ERR3164628	100	7993	0	0	3127890	3985	11977	Reverse	0	14415
26957	ERR3712850	100	7993	0	0	3128279	24189	32181	Forward	0	14415
26962	ERR3063428	100	7993	0	0	3129246	1093	9085	Reverse	0	14415
26967	ERR3164678	100	7993	0	0	3129722	3981	11973	Reverse	0	14415
26975	ERR1761521	100	7993	0	0	3131084	34481	42473	Forward	0	14415
26985	ERR2797004	100	7682	0	0	3132231	8613	16294	Reverse	0	13854
26987	ERR3164650	100	7993	0	0	3132534	24213	32205	Forward	0	14415
26995	ERR3164661	100	7993	0	0	3133719	3982	11974	Reverse	0	14415
27019	ERR2796995	100	7993	0	0	3136611	13658	21650	Forward	0	14415
27068	ERR3164659	100	7993	0	0	3143310	7653	15645	Reverse	0	14415
27073	ERR1761520	100	7993	0	0	3144377	34481	42473	Forward	0	14415
27078	ERR2796902	100	7993	0	0	3145268	24213	32205	Forward	0	14415
27094	ERR3518878	100	7993	0	0	3147212	13634	21626	Forward	0	14415
27100	ERR3518871	100	7993	0	0	3147869	1060	9052	Reverse	0	14415
27129	DRR125025	100	7993	0	0	3150575	1085	9077	Reverse	0	14415
27150	DRR125039	100	7993	0	0	3152498	8544	16536	Reverse	0	14415
27173	DRR125022	100	7993	0	0	3154423	8544	16536	Reverse	0	14415
27216	ERR3518845	100	7993	0	0	3158257	1061	9053	Reverse	0	14415
27219	ERR1616384	100	7993	0	0	3158503	13715	21707	Forward	0	14415
27224	DRR125027	100	7993	0	0	3159006	1084	9076	Reverse	0	14415
27228	ERR1616385	100	7993	0	0	3159327	8520	16512	Reverse	0	14415
27249	ERR3164774	100	7993	0	0	3161131	3983	11975	Reverse	0	14415
27260	ERR2189837	100	7993	0	0	3162230	24213	32205	Forward	0	14415
27289	ERR298794	100	7993	0	0	3164771	1061	9053	Reverse	0	14415
27299	ERR3164772	100	7993	0	0	3165595	34481	42473	Forward	0	14415
27306	ERR1761537	100	7993	0	0	3166130	8544	16536	Reverse	0	14415
27321	ERR1795085	100	7993	0	0	3167347	16852	24844	Reverse	0	14415
27322	ERR2190211	100	7618	0	0	3167528	1	7618	Forward	0	13739
27331	ERR2796952	100	7993	0	0	3168321	16852	24844	Reverse	0	14415
27340	ERR1761564	100	7993	0	0	3169206	24213	32205	Forward	0	14415
27344	ERR3518865	100	7993	0	0	3169650	28584	36576	Forward	0	14415
27349	ERR1795077	100	7993	0	0	3170017	16852	24844	Reverse	0	14415
27351	ERR2189985	100	7993	0	0	3170137	8544	16536	Reverse	0	14415
27362	ERR2190221	100	7993	0	0	3170957	8544	16536	Reverse	0	14415
27375	ERR257691	100	7993	0	0	3172005	8510	16502	Reverse	0	14415
27377	ERR1761483	100	7993	0	0	3172116	13699	21691	Forward	0	14415
27393	DRR076948	100	7993	0	0	3173628	13770	21762	Forward	0	14415
27411	ERR3518877	100	7993	0	0	3175162	30387	38379	Forward	0	14415
27413	ERR2189936	100	7993	0	0	3175372	24817	32809	Forward	0	14415
27427	ERR2796903	100	7993	0	0	3176710	38362	46354	Reverse	0	14415
27431	ERR1761546	100	7993	0	0	3176993	34481	42473	Forward	0	14415
27448	ERR3063432	100	7993	0	0	3178587	1093	9085	Reverse	0	14415
27449	ERR3518850	100	7993	0	0	3178611	30387	38379	Forward	0	14415
27473	ERR3712893	100	7993	0	0	3180548	8520	16512	Reverse	0	14415
27474	ERR3518906	100	7993	0	0	3180682	1060	9052	Reverse	0	14415
27483	ERR3162640	100	7993	0	0	3181385	30383	38375	Forward	0	14415
27486	ERR1795084	100	7993	0	0	3181643	34481	42473	Forward	0	14415
27491	ERR1761541	100	7993	0	0	3182049	13739	21731	Forward	0	14415
27496	ERR2189925	100	7993	0	0	3182359	24213	32205	Forward	0	14415
27499	ERR3081557	100	7993	0	0	3182631	13633	21625	Forward	0	14415
27501	ERR3164694	100	7993	0	0	3182788	24213	32205	Forward	0	14415
27504	ERR3518859	100	7993	0	0	3183049	30387	38379	Forward	0	14415
27514	ERR3813696	100	7993	0	0	3183956	36206	44198	Reverse	0	14415
27518	ERR3518868	100	7993	0	0	3184284	30387	38379	Forward	0	14415
27526	ERR3518843	100	7993	0	0	3184905	1061	9053	Reverse	0	14415
27536	ERR3518851	100	7993	0	0	3185719	28112	36104	Forward	0	14415
27542	ERR314421	100	7993	0	0	3186204	34840	42832	Forward	0	14415
27543	ERR2189912	100	7993	0	0	3186289	24213	32205	Forward	0	14415
27547	ERR1761478	100	7993	0	0	3186720	13739	21731	Forward	0	14415
27551	ERR3363816	100	7993	0	0	3187127	19175	27167	Forward	0	14415
27586	ERR3712992	100	7993	0	0	3190125	60567	68559	Reverse	0	14415
27619	ERR3813675	100	7993	0	0	3192912	19744	27736	Forward	0	14415
27621	ERR1761545	100	7993	0	0	3193149	9149	17141	Reverse	0	14415
27622	ERR3813679	100	7993	0	0	3193218	33299	41291	Forward	0	14415
27628	ERR3363819	100	7993	0	0	3193712	19152	27144	Forward	0	14415
27630	ERR3712436	100	7993	0	0	3193869	25739	33731	Forward	0	14415
27636	ERR1795074	100	7993	0	0	3194286	34481	42473	Forward	0	14415
27637	ERR3713089	100	7993	0	0	3194368	1067	9059	Reverse	0	14415
27642	DRR076951	100	7993	0	0	3195038	13770	21762	Forward	0	14415
27643	DRR076956	100	7993	0	0	3195131	13770	21762	Forward	0	14415
27647	ERR2189838	100	7993	0	0	3195501	24213	32205	Forward	0	14415
27664	ERR3518847	100	7993	0	0	3196753	30387	38379	Forward	0	14415
27668	ERR3518909	100	7993	0	0	3197187	1060	9052	Reverse	0	14415
27719	ERR3164732	100	7993	0	0	3201207	3977	11969	Reverse	0	14415
27726	ERR3712652	100	7993	0	0	3201716	8520	16512	Reverse	0	14415
27737	ERR3164743	100	7993	0	0	3202512	24213	32205	Forward	0	14415
27744	ERR1334497	100	7993	0	0	3203172	34457	42449	Forward	0	14415
27761	ERR1761524	100	7993	0	0	3204430	24213	32205	Forward	0	14415
27780	DRR076953	100	7993	0	0	3206237	13770	21762	Forward	0	14415
27784	ERR2190156	100	7993	0	0	3206690	24213	32205	Forward	0	14415
27807	ERR3518849	100	7993	0	0	3208455	1061	9053	Reverse	0	14415
27821	ERR3712368	100	7993	0	0	3209909	15185	23177	Forward	0	14415
27828	ERR3518863	100	7993	0	0	3210446	30387	38379	Forward	0	14415
27831	DRR076947	100	7993	0	0	3210636	13770	21762	Forward	0	14415
27840	ERR1761531	100	7993	0	0	3211376	13739	21731	Forward	0	14415
27842	ERR3063431	100	7993	0	0	3211581	13657	21649	Forward	0	14415
27845	ERR3162520	100	7993	0	0	3211922	3655	11647	Reverse	0	14415
27861	ERR3712628	100	7993	0	0	3213397	4487	12479	Forward	0	14415
27863	ERR3518842	100	7993	0	0	3213570	28112	36104	Forward	0	14415
27874	ERR3518848	100	7993	0	0	3214564	28112	36104	Forward	0	14415
27878	ERR1761468	100	7993	0	0	3215011	22575	30567	Forward	0	14415
27884	ERR1795078	100	7993	0	0	3215430	8544	16536	Reverse	0	14415
27890	ERR1761544	100	7993	0	0	3215967	8544	16536	Reverse	0	14415
27902	ERR3518855	100	7993	0	0	3216828	1060	9052	Reverse	0	14415
27909	ERR3518880	100	7993	0	0	3217522	30387	38379	Forward	0	14415
27922	ERR298804	100	7993	0	0	3218622	1067	9059	Reverse	0	14415
27933	ERR3162599	100	7622	0	0	3219510	1	7622	Forward	0	13746
27940	ERR3063441	100	7993	0	0	3220164	13634	21626	Forward	0	14415
27941	ERR3518854	100	7993	0	0	3220315	30387	38379	Forward	0	14415
27944	ERR1761526	100	7993	0	0	3220614	24213	32205	Forward	0	14415
27949	ERR2190136	100	7993	0	0	3221118	24213	32205	Forward	0	14415
27950	ERR3813661	100	7993	0	0	3221205	8520	16512	Reverse	0	14415
27974	ERR1761547	100	7993	0	0	3223045	34481	42473	Forward	0	14415
27985	ERR3518838	100	7993	0	0	3223843	13634	21626	Forward	0	14415
27990	ERR1761527	100	7993	0	0	3224345	17051	25043	Reverse	0	14415
27991	ERR3518907	100	7993	0	0	3224515	8520	16512	Reverse	0	14415
27993	DRR076954	100	7993	0	0	3224742	13770	21762	Forward	0	14415
28008	ERR3712359	100	7993	0	0	3225852	17470	25462	Forward	0	14415
28012	ERR3164761	100	7993	0	0	3226189	24213	32205	Forward	0	14415
28015	ERR3713068	100	7993	0	0	3226350	1053	9045	Reverse	0	14415
28017	ERR3518891	100	7993	0	0	3226563	30387	38379	Forward	0	14415
28026	ERR2796957	100	7618	0	0	3227548	16310	23927	Reverse	0	13739
28039	ERR1795082	100	7993	0	0	3228790	16852	24844	Reverse	0	14415
28061	ERR3518862	100	7993	0	0	3230600	30387	38379	Forward	0	14415
28079	ERR3518875	100	7993	0	0	3232219	1060	9052	Reverse	0	14415
28094	ERR1761539	100	7993	0	0	3233621	24213	32205	Forward	0	14415
28104	ERR3363836	100	7993	0	0	3234329	13058	21050	Reverse	0	14415
28116	ERR3518890	100	7993	0	0	3235387	30387	38379	Forward	0	14415
28125	ERR1761533	100	7993	0	0	3236134	16453	24445	Reverse	0	14415
28129	ERR3518833	100	7993	0	0	3236670	30387	38379	Forward	0	14415
28144	DRR076957	100	7993	0	0	3237912	13770	21762	Forward	0	14415
28161	ERR3518886	100	7993	0	0	3239231	13634	21626	Forward	0	14415
28166	ERR3518873	100	7993	0	0	3239670	13634	21626	Forward	0	14415
28179	ERR3518864	100	7993	0	0	3240630	30387	38379	Forward	0	14415
28186	ERR3518861	100	7993	0	0	3241190	30387	38379	Forward	0	14415
28188	ERR2190105	100	7993	0	0	3241265	24213	32205	Forward	0	14415
28194	ERR3772334	100	7993	0	0	3241908	1053	9045	Reverse	0	14415
28221	ERR3712738	100	7993	0	0	3244229	16828	24820	Reverse	0	14415
28223	ERR3518860	100	7993	0	0	3244517	1061	9053	Reverse	0	14415
28225	ERR3518837	100	7993	0	0	3244642	1060	9052	Reverse	0	14415
28226	ERR3363817	100	7993	0	0	3244686	19152	27144	Forward	0	14415
28232	ERR3063427	100	7993	0	0	3245214	13657	21649	Forward	0	14415
28234	ERR3518839	100	7993	0	0	3245441	1060	9052	Reverse	0	14415
28284	ERR1761525	100	7993	0	0	3249831	6199	14191	Reverse	0	14415
28289	ERR3063440	100	7993	0	0	3250300	1067	9059	Reverse	0	14415
28295	ERR3518836	100	7993	0	0	3250845	1060	9052	Reverse	0	14415
46053	SRR4017813	100	7993	0	0	4978855	34856	42848	Forward	0	14415
43071	SRR9858945	100	7993	0	0	4701083	1085	9077	Reverse	0	14415
43263	SRR9858841	100	7993	0	0	4719471	22562	30554	Forward	0	14415
43274	SRR9858812	100	7993	0	0	4720450	1084	9076	Reverse	0	14415
44225	SRR8885607	100	7993	0	0	4808932	10846	18838	Forward	0	14415
42825	SRR2244257	100	7601	0	0	4672431	1085	8685	Reverse	0	13708
43143	SRR5385743	100	7622	0	0	4707664	1061	8682	Reverse	0	13746
46233	SRR2965719	100	7993	0	0	4995744	1085	9077	Reverse	0	14415
43775	SRR4198691	100	7993	0	0	4766686	34457	42449	Forward	0	14415
44041	SRR4198693	100	7993	0	0	4791707	34840	42832	Forward	0	14415
45446	SRR4198690	100	7993	0	0	4922303	8520	16512	Reverse	0	14415
46466	SRR4198689	100	7993	0	0	5017571	8520	16512	Reverse	0	14415
39809	SRR17308841	100	7993	0	0	4348064	37553	45545	Reverse	0	14415
44307	SRR5270321	100	7993	0	0	4816932	28081	36073	Forward	0	14415
38970	SRR17302358	100	7993	0	0	4257559	24189	32181	Forward	0	14415
39642	SRR17308478	100	7993	0	0	4331246	34457	42449	Forward	0	14415
41990	SRR18344250	100	7993	0	0	4555367	24213	32205	Forward	0	14415
42280	SRR4198786	100	7993	0	0	4587029	24189	32181	Forward	0	14415
42445	SRR4198788	100	7993	0	0	4613964	24189	32181	Forward	0	14415
42580	SRR4198765	100	7993	0	0	4634656	17470	25462	Forward	0	14415
42977	SRR4198787	100	7993	0	0	4691494	8520	16512	Reverse	0	14415
43075	SRR4198674	100	7993	0	0	4701366	24189	32181	Forward	0	14415
43117	SRR4198677	100	7993	0	0	4705274	1060	9052	Reverse	0	14415
43129	SRR4198863	100	7993	0	0	4706422	1060	9052	Reverse	0	14415
43153	SRR8476223	100	7993	0	0	4708528	13715	21707	Forward	0	14415
43175	SRR4198727	100	7993	0	0	4710958	8520	16512	Reverse	0	14415
43258	SRR4198874	100	7993	0	0	4718913	8970	16962	Reverse	0	14415
43316	SRR4198775	100	7993	0	0	4724418	32388	40380	Reverse	0	14415
43336	SRR4198817	100	7993	0	0	4726161	24189	32181	Forward	0	14415
43422	SRR4198881	100	7993	0	0	4734257	8520	16512	Reverse	0	14415
43427	SRR4198730	100	7993	0	0	4734660	8519	16511	Reverse	0	14415
43455	SRR4198822	100	7993	0	0	4737188	16511	24503	Forward	0	14415
43553	SRR3982253	100	7993	0	0	4746592	24213	32205	Forward	0	14415
43599	SRR4198725	100	7993	0	0	4750744	1060	9052	Reverse	0	14415
43698	SRR4198736	100	7993	0	0	4760026	8520	16512	Reverse	0	14415
43868	SRR4198842	100	7993	0	0	4775351	34583	42575	Forward	0	14415
43889	SRR4198778	100	7993	0	0	4777059	24189	32181	Forward	0	14415
43903	SRR4198756	100	7993	0	0	4778533	19744	27736	Forward	0	14415
43959	SRR4198672	100	7993	0	0	4783535	24189	32181	Forward	0	14415
44025	SRR4198853	100	7993	0	0	4790222	8520	16512	Reverse	0	14415
44032	SRR4198840	100	7993	0	0	4790874	34683	42675	Forward	0	14415
44056	SRR4198705	100	7993	0	0	4793196	19744	27736	Forward	0	14415
44134	SRR4198732	100	7993	0	0	4800357	8520	16512	Reverse	0	14415
44248	SRR4198825	100	7993	0	0	4811399	34966	42958	Forward	0	14415
44264	SRR4198777	100	7993	0	0	4812969	24189	32181	Forward	0	14415
44278	SRR4198841	100	7993	0	0	4814176	34966	42958	Forward	0	14415
44415	SRR4198890	100	7993	0	0	4826734	17469	25461	Forward	0	14415
44417	SRR4198783	100	7993	0	0	4826850	24189	32181	Forward	0	14415
44419	SRR4198780	100	7993	0	0	4827094	24189	32181	Forward	0	14415
44429	SRR4198861	100	7993	0	0	4827999	1060	9052	Reverse	0	14415
44445	SRR4198742	100	7993	0	0	4829625	8520	16512	Reverse	0	14415
44472	SRR4198675	100	7993	0	0	4832389	8520	16512	Reverse	0	14415
44519	SRR4198836	100	7993	0	0	4836733	23770	31762	Forward	0	14415
44544	SRR4198758	100	7993	0	0	4839056	1060	9052	Reverse	0	14415
44560	SRR4198761	100	7993	0	0	4840551	1060	9052	Reverse	0	14415
44646	SRR4198779	100	7993	0	0	4848510	8520	16512	Reverse	0	14415
44649	SRR4198880	100	7993	0	0	4848791	8520	16512	Reverse	0	14415
44767	SRR4198754	100	7993	0	0	4859954	1060	9052	Reverse	0	14415
44809	SRR4198876	100	7993	0	0	4863666	24189	32181	Forward	0	14415
44812	SRR4198869	100	7993	0	0	4863970	19744	27736	Forward	0	14415
44818	SRR4198887	100	7993	0	0	4864358	1060	9052	Reverse	0	14415
44925	SRR4198728	100	7993	0	0	4874912	24189	32181	Forward	0	14415
44944	SRR4198776	100	7993	0	0	4876798	34457	42449	Forward	0	14415
44954	SRR4198807	100	7993	0	0	4877803	1060	9052	Reverse	0	14415
44960	SRR4198733	100	7993	0	0	4878452	17470	25462	Forward	0	14415
45008	SRR4198910	100	7993	0	0	4882993	19744	27736	Forward	0	14415
45040	SRR4198772	100	7993	0	0	4886080	1060	9052	Reverse	0	14415
45083	SRR4198865	100	7993	0	0	4890025	1060	9052	Reverse	0	14415
45115	SRR4198698	100	7993	0	0	4892788	24189	32181	Forward	0	14415
45116	SRR4198744	100	7993	0	0	4892883	24189	32181	Forward	0	14415
45123	SRR4198835	100	7993	0	0	4893718	56577	64569	Reverse	0	14415
45125	SRR4198671	100	7993	0	0	4893887	19744	27736	Forward	0	14415
45128	SRR4198746	100	7993	0	0	4894129	8520	16512	Reverse	0	14415
45155	SRR4198812	100	7993	0	0	4896658	19744	27736	Forward	0	14415
45169	SRR4198815	100	7993	0	0	4897908	56577	64569	Reverse	0	14415
45313	SRR4198799	100	7993	0	0	4910827	8520	16512	Reverse	0	14415
45319	SRR8796515	100	7993	0	0	4911498	1060	9052	Reverse	0	14415
45387	SRR4198762	100	7993	0	0	4917371	19744	27736	Forward	0	14415
45416	SRR4198771	100	7993	0	0	4919843	1060	9052	Reverse	0	14415
45419	SRR4198826	100	7993	0	0	4920026	34966	42958	Forward	0	14415
45429	SRR4198768	100	7993	0	0	4920814	1060	9052	Reverse	0	14415
45435	SRR4198687	100	7993	0	0	4921398	8520	16512	Reverse	0	14415
45476	SRR4198695	100	7993	0	0	4925012	34583	42575	Forward	0	14415
45588	SRR4198837	100	7993	0	0	4935060	34966	42958	Forward	0	14415
45591	SRR4198813	100	7993	0	0	4935395	19744	27736	Forward	0	14415
45595	SRR4198871	100	7993	0	0	4935714	8520	16512	Reverse	0	14415
45599	SRR4198810	100	7993	0	0	4936070	34489	42481	Forward	0	14415
45623	SRR4198729	100	7993	0	0	4938304	24189	32181	Forward	0	14415
45676	SRR4198811	100	7993	0	0	4943340	8520	16512	Reverse	0	14415
45752	SRR4198767	100	7993	0	0	4950266	24189	32181	Forward	0	14415
45761	SRR4198747	100	7993	0	0	4951354	8520	16512	Reverse	0	14415
45812	SRR4198700	100	7993	0	0	4956318	17419	25411	Reverse	0	14415
45911	SRR4198866	100	7993	0	0	4965139	1060	9052	Reverse	0	14415
45933	SRR4198864	100	7993	0	0	4967184	1060	9052	Reverse	0	14415
45956	SRR4198875	100	7993	0	0	4969348	24189	32181	Forward	0	14415
45984	SRR4198797	100	7993	0	0	4971905	24189	32181	Forward	0	14415
46015	SRR4198763	100	7993	0	0	4975265	1060	9052	Reverse	0	14415
46048	SRR4198821	100	7993	0	0	4978352	24189	32181	Forward	0	14415
46052	SRR4198909	100	7993	0	0	4978774	24189	32181	Forward	0	14415
46065	SRR4198773	100	7993	0	0	4980038	19744	27736	Forward	0	14415
46098	SRR4198879	100	7993	0	0	4983314	24189	32181	Forward	0	14415
46189	SRR4187409	100	7993	0	0	4991868	34966	42958	Forward	0	14415
46237	SRR4198843	100	7993	0	0	4996198	23770	31762	Forward	0	14415
46282	SRR4198757	100	7993	0	0	4999928	25356	33348	Forward	0	14415
46301	SRR4198870	100	7993	0	0	5001731	24189	32181	Forward	0	14415
46310	SRR4198882	100	7993	0	0	5002681	24189	32181	Forward	0	14415
46320	SRR4198852	100	7993	0	0	5003570	8520	16512	Reverse	0	14415
46332	SRR4198785	100	7993	0	0	5004655	34457	42449	Forward	0	14415
46436	SRR4198838	100	7993	0	0	5014645	34966	42958	Forward	0	14415
46446	SRR4198719	100	7993	0	0	5015757	24189	32181	Forward	0	14415
46472	SRR4198872	100	7993	0	0	5018118	8520	16512	Reverse	0	14415
46479	SRR4198819	100	7993	0	0	5018951	9125	17117	Reverse	0	14415
46489	SRR4198818	100	7993	0	0	5020129	24189	32181	Forward	0	14415
46524	SRR4198798	100	7993	0	0	5024626	8520	16512	Reverse	0	14415
46560	SRR4198750	100	7993	0	0	5030200	8520	16512	Reverse	0	14415
46562	SRR4198743	100	7993	0	0	5030696	8520	16512	Reverse	0	14415
46572	SRR4198795	100	7993	0	0	5032082	8520	16512	Reverse	0	14415
46575	SRR4198751	100	7993	0	0	5032410	24189	32181	Forward	0	14415
45221	SRR4198857	100	7558	0	0	4902497	18251	25808	Reverse	0	13631
43690	SRR5642056	100	7993	0	0	4759221	8595	16587	Reverse	0	14415
38913	SRR17302214	100	7993	0	0	4251035	16107	24099	Forward	0	14415
39069	SRR17302571	100	7993	0	0	4267925	16977	24969	Forward	0	14415
39085	SRR17302607	100	7993	0	0	4269611	16977	24969	Forward	0	14415
39257	SRR17303645	100	7993	0	0	4288193	15185	23177	Forward	0	14415
40679	SRR5277635	100	7993	0	0	4441066	13658	21650	Forward	0	14415
40680	SRR5277636	100	7993	0	0	4441202	13658	21650	Forward	0	14415
40681	SRR5277637	100	7993	0	0	4441207	78025	86017	Reverse	0	14415
40682	SRR5277638	100	7993	0	0	4441269	60591	68583	Reverse	0	14415
43099	SRR5666600	100	7350	0	0	4703693	20445	27794	Forward	0	13256
44251	SRR4017836	100	7350	0	0	4811587	95	7444	Reverse	0	13256
45298	SRR3996254	100	7350	0	0	4909248	20445	27794	Forward	0	13256
41796	SRR18217152	100	7993	0	0	4540441	14360	22352	Forward	0	14415
41834	SRR18217206	100	7993	0	0	4543282	14360	22352	Forward	0	14415
41952	SRR18217359	100	7993	0	0	4552682	14360	22352	Forward	0	14415
42974	SRR8581244	100	7993	0	0	4691272	14123	22115	Forward	0	14415
41908	SRR18217301	100	7655	0	0	4549443	8520	16174	Reverse	0	13806
38769	SRR17273925	100	7993	0	0	4235498	1085	9077	Reverse	0	14415
42480	SRR8054607	100	7993	0	0	4619236	11112	19104	Forward	0	14415
42774	SRR8306306	100	7993	0	0	4664839	28061	36053	Forward	0	14415
43370	SRR6892762	100	7993	0	0	4729242	13699	21691	Forward	0	14415
43483	SRR4017918	100	7993	0	0	4739798	11395	19387	Forward	0	14415
43908	SRR4414016	100	7993	0	0	4779040	11136	19128	Forward	0	14415
44233	SRR3996242	100	7993	0	0	4809881	1085	9077	Reverse	0	14415
44262	SRR2965697	100	7993	0	0	4812856	11136	19128	Forward	0	14415
44366	SRR4414049	100	7993	0	0	4822272	9970	17962	Forward	0	14415
44642	SRR6892711	100	7993	0	0	4848188	8571	16563	Reverse	0	14415
44929	SRR2965698	100	7993	0	0	4875180	1085	9077	Reverse	0	14415
45382	SRR4065700	100	7993	0	0	4916977	1085	9077	Reverse	0	14415
45468	SRR4414050	100	7993	0	0	4924166	1085	9077	Reverse	0	14415
45471	SRR4414031	100	7993	0	0	4924405	869	8861	Reverse	0	14415
45583	SRR4414011	100	7993	0	0	4934602	11136	19128	Forward	0	14415
45644	SRR4065639	100	7993	0	0	4940412	1085	9077	Reverse	0	14415
46014	SRR5666407	100	7993	0	0	4975169	1085	9077	Reverse	0	14415
38540	SRR16612702	100	7993	0	0	4218180	1084	9076	Reverse	0	14415
38549	SRR16617726	100	7993	0	0	4218711	18175	26167	Forward	0	14415
38566	SRR16675828	100	7993	0	0	4220063	23630	31622	Forward	0	14415
38574	SRR16761271	100	7993	0	0	4220820	24231	32223	Forward	0	14415
38575	SRR16761272	100	7993	0	0	4220985	23983	31975	Forward	0	14415
38577	SRR16761276	100	7993	0	0	4221150	8589	16581	Reverse	0	14415
38578	SRR16761277	100	7993	0	0	4221296	8520	16512	Reverse	0	14415
38579	SRR16761278	100	7993	0	0	4221341	20726	28718	Forward	0	14415
38581	SRR16761281	100	7993	0	0	4221581	8513	16505	Reverse	0	14415
38596	SRR16820332	100	7993	0	0	4223050	18259	26251	Forward	0	14415
38688	SRR17166942	100	7993	0	0	4229938	21925	29917	Forward	0	14415
38718	SRR17250555	100	7993	0	0	4231953	8544	16536	Reverse	0	14415
38727	SRR17250619	100	7993	0	0	4232715	18943	26935	Forward	0	14415
38872	SRR17302119	100	7993	0	0	4246826	34840	42832	Forward	0	14415
38945	SRR17302298	100	7993	0	0	4254640	34457	42449	Forward	0	14415
38988	SRR17302388	100	7993	0	0	4259437	1108	9100	Reverse	0	14415
38992	SRR17302395	100	7993	0	0	4259814	17666	25658	Forward	0	14415
38999	SRR17302415	100	7993	0	0	4260431	34457	42449	Forward	0	14415
39051	SRR17302529	100	7993	0	0	4266098	18142	26134	Forward	0	14415
39248	SRR17303628	100	7993	0	0	4287153	24900	32892	Forward	0	14415
39249	SRR17303629	100	7993	0	0	4287269	1110	9102	Reverse	0	14415
39393	SRR17303993	100	7993	0	0	4303853	34457	42449	Forward	0	14415
39451	SRR17304145	100	7993	0	0	4310106	20434	28426	Forward	0	14415
39508	SRR17304293	100	7993	0	0	4315905	34457	42449	Forward	0	14415
39569	SRR17304457	100	7993	0	0	4322751	34457	42449	Forward	0	14415
39574	SRR17304464	100	7993	0	0	4323538	17666	25658	Forward	0	14415
39716	SRR17308643	100	7993	0	0	4338894	20432	28424	Forward	0	14415
39761	SRR17308754	100	7993	0	0	4343631	69283	77275	Reverse	0	14415
39821	SRR17308885	100	7993	0	0	4349216	9086	17078	Reverse	0	14415
39830	SRR17308910	100	7993	0	0	4350084	8589	16581	Reverse	0	14415
39879	SRR17309025	100	7993	0	0	4355369	17666	25658	Forward	0	14415
40003	SRR17720486	100	7993	0	0	4365297	18174	26166	Forward	0	14415
40027	SRR17762362	100	7993	0	0	4367584	8613	16605	Reverse	0	14415
40035	SRR17785564	100	7993	0	0	4368211	1164	9156	Forward	0	14415
40067	SRR17818575	100	7993	0	0	4371351	1089	9081	Reverse	0	14415
40638	SRR1582867	100	7993	0	0	4437007	18172	26164	Forward	0	14415
40639	SRR1582862	100	7993	0	0	4437088	1091	9083	Reverse	0	14415
40645	SRR1582866	100	7993	0	0	4437710	63358	71350	Reverse	0	14415
40656	SRR1582894	100	7993	0	0	4438661	18172	26164	Forward	0	14415
40660	SRR1582863	100	7993	0	0	4439095	1085	9077	Reverse	0	14415
40704	SRR5385500	100	7993	0	0	4443470	8520	16512	Reverse	0	14415
40709	SRR5385507	100	7993	0	0	4443916	20712	28704	Forward	0	14415
40768	SRR5386893	100	7993	0	0	4450941	17666	25658	Forward	0	14415
40776	SRR5386907	100	7993	0	0	4451634	2641	10633	Reverse	0	14415
40780	SRR5386913	100	7993	0	0	4452056	1060	9052	Reverse	0	14415
40801	SRR5387339	100	7993	0	0	4454630	24213	32205	Forward	0	14415
40802	SRR5387342	100	7993	0	0	4454769	69307	77299	Reverse	0	14415
40849	SRR8607471	100	7993	0	0	4458443	7456	15448	Forward	0	14415
41125	SRR18063002	100	7993	0	0	4497138	34481	42473	Forward	0	14415
41697	SRR18212488	100	7993	0	0	4533112	845	8837	Reverse	0	14415
41732	SRR18212659	100	7993	0	0	4535947	24189	32181	Forward	0	14415
41742	SRR18212669	100	7993	0	0	4536641	8520	16512	Reverse	0	14415
41989	SRR18344246	100	7993	0	0	4555228	34481	42473	Forward	0	14415
42145	SRR2048212	100	7993	0	0	4567055	26814	34806	Forward	0	14415
42150	SRR4035123	100	7993	0	0	4567884	8613	16605	Reverse	0	14415
42164	SRR5385945	100	7993	0	0	4569882	13715	21707	Forward	0	14415
42179	SRR5666554	100	7993	0	0	4572527	17493	25485	Forward	0	14415
42211	SRR6204394	100	7993	0	0	4575187	7297	15289	Reverse	0	14415
42226	SRR6844997	100	7993	0	0	4578948	60566	68558	Reverse	0	14415
42227	SRR6845014	100	7993	0	0	4579090	15601	23593	Reverse	0	14415
42228	SRR6845016	100	7993	0	0	4579134	60565	68557	Reverse	0	14415
42231	SRR6892788	100	7993	0	0	4579490	19741	27733	Forward	0	14415
42254	SRR9858661	100	7993	0	0	4583156	13675	21667	Forward	0	14415
42259	SRR9858700	100	7993	0	0	4583650	60565	68557	Reverse	0	14415
42261	SRR9858775	100	7993	0	0	4583758	23301	31293	Forward	0	14415
42262	SRR9858803	100	7993	0	0	4583966	8520	16512	Reverse	0	14415
42263	SRR9858827	100	7993	0	0	4584023	60566	68558	Reverse	0	14415
42265	SRR9858956	100	7993	0	0	4584236	15601	23593	Reverse	0	14415
42276	SRR8208077	100	7993	0	0	4586253	1025	9017	Reverse	0	14415
42283	SRR5386573	100	7993	0	0	4587511	8520	16512	Reverse	0	14415
42290	SRR9858799	100	7993	0	0	4588766	8544	16536	Reverse	0	14415
42303	SRR5386549	100	7993	0	0	4591033	8520	16512	Reverse	0	14415
42306	SRR5385785	100	7993	0	0	4591595	13693	21685	Forward	0	14415
42325	SRR2127444	100	7993	0	0	4594469	1053	9045	Reverse	0	14415
42326	SRR6204389	100	7993	0	0	4594731	13721	21713	Forward	0	14415
42327	SRR6844999	100	7993	0	0	4595155	23109	31101	Forward	0	14415
42359	SRR9858880	100	7993	0	0	4600178	54635	62627	Reverse	0	14415
42361	SRR9858698	100	7993	0	0	4600400	60566	68558	Reverse	0	14415
42365	SRR9858853	100	7993	0	0	4600967	24189	32181	Forward	0	14415
42369	SRR9734766	100	7993	0	0	4601442	17493	25485	Forward	0	14415
42371	SRR5385434	100	7993	0	0	4601609	7755	15747	Reverse	0	14415
42380	SRR9858852	100	7993	0	0	4603218	8520	16512	Reverse	0	14415
42391	SRR6204340	100	7993	0	0	4604962	19187	27179	Reverse	0	14415
42392	SRR2127463	100	7993	0	0	4605303	1053	9045	Reverse	0	14415
42394	SRR3185095	100	7993	0	0	4605513	23431	31423	Forward	0	14415
42401	SRR5387030	100	7993	0	0	4606870	1030	9022	Reverse	0	14415
42412	SRR6892739	100	7993	0	0	4608703	8520	16512	Reverse	0	14415
42415	SRR6204348	100	7993	0	0	4609188	16309	24301	Reverse	0	14415
42424	SRR9858664	100	7993	0	0	4610582	13715	21707	Forward	0	14415
42437	SRR5931323	100	7993	0	0	4612717	16285	24277	Reverse	0	14415
42456	SRR9734765	100	7993	0	0	4615412	16852	24844	Reverse	0	14415
42457	SRR5666418	100	7993	0	0	4615468	20449	28441	Forward	0	14415
42460	SRR5386165	100	7993	0	0	4615968	34457	42449	Forward	0	14415
42470	SRR6204387	100	7993	0	0	4617626	2450	10442	Reverse	0	14415
42472	SRR9734811	100	7993	0	0	4617967	659863	667855	Forward	0	14415
42479	SRR9858943	100	7993	0	0	4619082	1084	9076	Reverse	0	14415
42498	SRR6204337	100	7993	0	0	4622700	35162	43154	Forward	0	14415
42503	SRR5931390	100	7993	0	0	4623253	16852	24844	Reverse	0	14415
42506	SRR5386983	100	7993	0	0	4623680	24189	32181	Forward	0	14415
42507	SRR5386531	100	7993	0	0	4623877	2641	10633	Reverse	0	14415
42511	SRR5387244	100	7993	0	0	4624689	1060	9052	Reverse	0	14415
42514	SRR5385712	100	7993	0	0	4625058	1061	9053	Reverse	0	14415
42521	SRR9858658	100	7993	0	0	4625898	8613	16605	Reverse	0	14415
42529	SRR6892712	100	7993	0	0	4626965	8520	16512	Reverse	0	14415
42530	SRR4414044	100	7993	0	0	4627297	24632	32624	Forward	0	14415
42533	SRR8208076	100	7993	0	0	4627779	17838	25830	Forward	0	14415
42538	SRR5385461	100	7993	0	0	4628425	1067	9059	Reverse	0	14415
42551	SRR9858705	100	7993	0	0	4630414	8520	16512	Reverse	0	14415
42576	SRR5385630	100	7993	0	0	4634225	2180	10172	Forward	0	14415
42579	SRR6845010	100	7993	0	0	4634500	24189	32181	Forward	0	14415
42590	SRR5385696	100	7993	0	0	4636462	34840	42832	Forward	0	14415
42612	SRR5385808	100	7993	0	0	4640112	8520	16512	Reverse	0	14415
42613	SRR9858968	100	7993	0	0	4640196	8520	16512	Reverse	0	14415
42619	SRR9734860	100	7993	0	0	4641379	16285	24277	Reverse	0	14415
42620	SRR3066287	100	7993	0	0	4641486	18172	26164	Forward	0	14415
42636	SRR2127583	100	7993	0	0	4644504	8114	16106	Forward	0	14415
42646	SRR5386712	100	7993	0	0	4645992	24189	32181	Forward	0	14415
42648	SRR5386058	100	7993	0	0	4646203	8520	16512	Reverse	0	14415
42650	SRR5385660	100	7993	0	0	4646600	15542	23534	Forward	0	14415
42651	SRR5385889	100	7993	0	0	4646814	8520	16512	Reverse	0	14415
42653	SRR6204354	100	7993	0	0	4647028	60590	68582	Reverse	0	14415
42662	SRR5385688	100	7993	0	0	4648302	8520	16512	Reverse	0	14415
42704	SRR8796528	100	7993	0	0	4655005	17469	25461	Forward	0	14415
42705	SRR6204341	100	7993	0	0	4655172	35162	43154	Forward	0	14415
42711	SRR8796518	100	7993	0	0	4655979	8520	16512	Reverse	0	14415
42716	SRR2550695	100	7993	0	0	4656756	24924	32916	Forward	0	14415
42717	SRR5386563	100	7993	0	0	4656953	34840	42832	Forward	0	14415
42724	SRR5666421	100	7993	0	0	4657796	1084	9076	Reverse	0	14415
42726	SRR5387349	100	7993	0	0	4658079	8544	16536	Reverse	0	14415
42730	SRR6892740	100	7993	0	0	4658532	8520	16512	Reverse	0	14415
42732	SRR6892676	100	7993	0	0	4659010	8520	16512	Reverse	0	14415
42742	SRR6204393	100	7993	0	0	4660632	8544	16536	Reverse	0	14415
42755	SRR5973279	100	7993	0	0	4662557	18943	26935	Forward	0	14415
42771	SRR2915816	100	7993	0	0	4664283	1091	9083	Reverse	0	14415
42773	SRR2550697	100	7993	0	0	4664620	24924	32916	Forward	0	14415
42780	SRR2915823	100	7993	0	0	4665698	1091	9083	Reverse	0	14415
42802	SRR8798037	100	7993	0	0	4669011	5734	13726	Forward	0	14415
42814	SRR2550662	100	7993	0	0	4670964	1084	9076	Reverse	0	14415
42817	SRR9858692	100	7993	0	0	4671483	23431	31423	Forward	0	14415
42820	SRR8199531	100	7993	0	0	4671873	8613	16605	Reverse	0	14415
42845	SRR8798032	100	7993	0	0	4675210	907	8899	Reverse	0	14415
42852	SRR8798063	100	7993	0	0	4676054	24213	32205	Forward	0	14415
42853	SRR2033747	100	7993	0	0	4676154	8994	16986	Reverse	0	14415
42854	SRR2915814	100	7993	0	0	4676235	8544	16536	Reverse	0	14415
42855	SRR2915807	100	7993	0	0	4676312	24213	32205	Forward	0	14415
42868	SRR2915813	100	7993	0	0	4678186	24213	32205	Forward	0	14415
42870	SRR2915821	100	7993	0	0	4678400	17224	25216	Forward	0	14415
42874	SRR2550693	100	7993	0	0	4678809	1084	9076	Reverse	0	14415
42877	SRR2915820	100	7993	0	0	4679322	17224	25216	Forward	0	14415
42880	SRR2915812	100	7993	0	0	4679822	15625	23617	Reverse	0	14415
42890	SRR2550679	100	7993	0	0	4680873	1084	9076	Reverse	0	14415
42900	SRR2915806	100	7993	0	0	4682031	24213	32205	Forward	0	14415
42914	SRR2915808	100	7993	0	0	4684257	8544	16536	Reverse	0	14415
42922	SRR2915817	100	7993	0	0	4685000	1091	9083	Reverse	0	14415
42924	SRR8199320	100	7993	0	0	4685475	14635	22627	Reverse	0	14415
42927	SRR8798038	100	7993	0	0	4685729	17690	25682	Forward	0	14415
42936	SRR2550690	100	7993	0	0	4686721	1084	9076	Reverse	0	14415
42943	SRR2915819	100	7993	0	0	4687510	1091	9083	Reverse	0	14415
42947	SRR2724139	100	7993	0	0	4687833	34481	42473	Forward	0	14415
42960	SRR8798035	100	7993	0	0	4689815	24213	32205	Forward	0	14415
42967	SRR4065680	100	7993	0	0	4690513	20449	28441	Forward	0	14415
42970	SRR2724111	100	7993	0	0	4690782	34481	42473	Forward	0	14415
42973	SRR5386102	100	7993	0	0	4691126	34457	42449	Forward	0	14415
42976	SRR5386289	100	7993	0	0	4691474	34457	42449	Forward	0	14415
42979	SRR2915824	100	7993	0	0	4691693	17224	25216	Forward	0	14415
42987	SRR2915811	100	7993	0	0	4692489	14636	22628	Reverse	0	14415
43000	SRR2550678	100	7993	0	0	4694136	1084	9076	Reverse	0	14415
43006	SRR4198710	100	7993	0	0	4694755	8520	16512	Reverse	0	14415
43010	SRR2915810	100	7993	0	0	4695282	24213	32205	Forward	0	14415
43013	SRR4017834	100	7993	0	0	4695617	1084	9076	Reverse	0	14415
43019	SRR5385810	100	7993	0	0	4696171	8520	16512	Reverse	0	14415
43038	SRR4198712	100	7993	0	0	4698002	17026	25018	Reverse	0	14415
43041	SRR5385874	100	7993	0	0	4698191	8520	16512	Reverse	0	14415
43042	SRR2915809	100	7993	0	0	4698338	8544	16536	Reverse	0	14415
43051	SRR6062033	100	7993	0	0	4699085	25171	33163	Forward	0	14415
43062	SRR5973294	100	7993	0	0	4700265	18943	26935	Forward	0	14415
43063	SRR6204370	100	7993	0	0	4700390	24894	32886	Forward	0	14415
43064	SRR5387241	100	7993	0	0	4700464	34840	42832	Forward	0	14415
43065	SRR6204392	100	7993	0	0	4700604	18175	26167	Forward	0	14415
43067	SRR2915822	100	7993	0	0	4700793	1091	9083	Reverse	0	14415
43080	SRR5386873	100	7993	0	0	4701880	20425	28417	Forward	0	14415
43081	SRR6204347	100	7993	0	0	4701916	8543	16535	Reverse	0	14415
43093	SRR5386220	100	7993	0	0	4703015	62659	70651	Reverse	0	14415
43096	SRR5385833	100	7993	0	0	4703238	24817	32809	Forward	0	14415
43103	SRR9858684	100	7993	0	0	4704024	8544	16536	Reverse	0	14415
43118	SRR5386197	100	7993	0	0	4705378	16764	24756	Reverse	0	14415
43122	SRR9858854	100	7993	0	0	4705694	24213	32205	Forward	0	14415
43124	SRR5386319	100	7993	0	0	4705979	18622	26614	Forward	0	14415
43128	SRR4017906	100	7993	0	0	4706289	8544	16536	Reverse	0	14415
43136	SRR6845008	100	7993	0	0	4706960	8544	16536	Reverse	0	14415
43140	SRR5385440	100	7993	0	0	4707298	8589	16581	Reverse	0	14415
43142	SRR5386680	100	7993	0	0	4707570	34457	42449	Forward	0	14415
43151	SRR6204330	100	7993	0	0	4708292	60669	68661	Reverse	0	14415
43154	SRR5386915	100	7993	0	0	4708721	19768	27760	Forward	0	14415
43162	SRR5385523	100	7993	0	0	4709541	18622	26614	Forward	0	14415
43167	SRR5386499	100	7993	0	0	4710157	13441	21433	Forward	0	14415
43170	SRR6204346	100	7993	0	0	4710326	8613	16605	Reverse	0	14415
43172	SRR2550685	100	7993	0	0	4710683	24924	32916	Forward	0	14415
43181	SRR5386652	100	7993	0	0	4711551	8589	16581	Reverse	0	14415
43193	SRR9858816	100	7993	0	0	4712733	8544	16536	Reverse	0	14415
43198	SRR5386149	100	7993	0	0	4713319	24189	32181	Forward	0	14415
43200	SRR9858765	100	7993	0	0	4713561	34481	42473	Forward	0	14415
43204	SRR5931336	100	7993	0	0	4714002	8544	16536	Reverse	0	14415
43206	SRR3996250	100	7993	0	0	4714193	20070	28062	Reverse	0	14415
43208	SRR4198855	100	7993	0	0	4714371	8520	16512	Reverse	0	14415
43213	SRR5666551	100	7993	0	0	4714826	34481	42473	Forward	0	14415
43214	SRR2048213	100	7993	0	0	4714889	38338	46330	Reverse	0	14415
43217	SRR3996240	100	7993	0	0	4715129	20449	28441	Forward	0	14415
43237	SRR6892801	100	7993	0	0	4716771	34457	42449	Forward	0	14415
43256	SRR5806881	100	7993	0	0	4718693	1091	9083	Reverse	0	14415
43262	SRR5386466	100	7993	0	0	4719450	8520	16512	Reverse	0	14415
43269	SRR6204329	100	7993	0	0	4720035	35162	43154	Forward	0	14415
43270	SRR9734785	100	7993	0	0	4720051	9495	17487	Forward	0	14415
43278	SRR5386079	100	7993	0	0	4720799	24189	32181	Forward	0	14415
43287	SRR4198892	100	7993	0	0	4721648	8520	16512	Reverse	0	14415
43292	SRR9858970	100	7993	0	0	4722068	10933	18925	Reverse	0	14415
43294	SRR2915827	100	7993	0	0	4722246	1091	9083	Reverse	0	14415
43295	SRR9858922	100	7993	0	0	4722266	63472	71464	Forward	0	14415
43298	SRR5931406	100	7993	0	0	4722533	16851	24843	Reverse	0	14415
43302	SRR2048101	100	7993	0	0	4723051	13675	21667	Forward	0	14415
43320	SRR5386629	100	7993	0	0	4724725	24189	32181	Forward	0	14415
43325	SRR5666428	100	7993	0	0	4725162	8544	16536	Reverse	0	14415
43354	SRR6204326	100	7993	0	0	4727823	35162	43154	Forward	0	14415
43358	SRR9734817	100	7993	0	0	4728204	31961	39953	Reverse	0	14415
43364	SRR5386092	100	7993	0	0	4728634	24189	32181	Forward	0	14415
43371	SRR5385417	100	7993	0	0	4729388	24189	32181	Forward	0	14415
43372	SRR9858898	100	7993	0	0	4729520	34481	42473	Forward	0	14415
43374	SRR4198770	100	7993	0	0	4729660	8520	16512	Reverse	0	14415
43382	SRR9858918	100	7993	0	0	4730486	17469	25461	Forward	0	14415
43383	SRR5931342	100	7993	0	0	4730569	9495	17487	Forward	0	14415
43389	SRR5386039	100	7993	0	0	4731158	24189	32181	Forward	0	14415
43394	SRR5973237	100	7993	0	0	4731742	34481	42473	Forward	0	14415
43404	SRR9734810	100	7993	0	0	4732729	9495	17487	Forward	0	14415
43408	SRR5387211	100	7993	0	0	4733173	1067	9059	Reverse	0	14415
43410	SRR5386101	100	7993	0	0	4733274	62659	70651	Reverse	0	14415
43415	SRR6204351	100	7993	0	0	4733612	60589	68581	Reverse	0	14415
43416	SRR4035124	100	7993	0	0	4733741	9062	17054	Forward	0	14415
43417	SRR4198709	100	7993	0	0	4733806	24189	32181	Forward	0	14415
43418	SRR8071926	100	7993	0	0	4733908	23301	31293	Forward	0	14415
43424	SRR6204380	100	7993	0	0	4734437	35162	43154	Forward	0	14415
43433	SRR5386281	100	7993	0	0	4735261	1053	9045	Reverse	0	14415
43436	SRR5386407	100	7993	0	0	4735522	18622	26614	Forward	0	14415
43443	SRR9858893	100	7993	0	0	4736056	34481	42473	Forward	0	14415
43449	SRR9734647	100	7993	0	0	4736573	9492	17484	Forward	0	14415
43453	SRR3981086	100	7993	0	0	4736993	9137	17129	Forward	0	14415
43454	SRR5386921	100	7993	0	0	4737037	13609	21601	Forward	0	14415
43467	SRR9858744	100	7993	0	0	4738159	29899	37891	Reverse	0	14415
43472	SRR5385887	100	7993	0	0	4738708	24189	32181	Forward	0	14415
43473	SRR9858707	100	7993	0	0	4738841	34275	42267	Forward	0	14415
43486	SRR9858654	100	7993	0	0	4740206	1085	9077	Reverse	0	14415
43500	SRR4065702	100	7993	0	0	4741380	1084	9076	Reverse	0	14415
43501	SRR5931313	100	7993	0	0	4741442	9494	17486	Forward	0	14415
43509	SRR5385762	100	7993	0	0	4742400	62659	70651	Reverse	0	14415
43512	SRR6204358	100	7993	0	0	4742623	35161	43153	Forward	0	14415
43521	SRR5931345	100	7993	0	0	4743630	9471	17463	Forward	0	14415
43526	SRR6204335	100	7993	0	0	4744056	63378	71370	Reverse	0	14415
43528	SRR4198847	100	7993	0	0	4744167	8520	16512	Reverse	0	14415
43535	SRR5386318	100	7993	0	0	4745044	18622	26614	Forward	0	14415
43537	SRR4035125	100	7993	0	0	4745195	23193	31185	Reverse	0	14415
43544	SRR5386541	100	7993	0	0	4745885	34457	42449	Forward	0	14415
43565	SRR5385963	100	7993	0	0	4747722	24189	32181	Forward	0	14415
43577	SRR5386194	100	7993	0	0	4748826	32775	40767	Forward	0	14415
43581	SRR9734565	100	7993	0	0	4749169	16828	24820	Reverse	0	14415
43601	SRR4017852	100	7993	0	0	4750928	8544	16536	Reverse	0	14415
43617	SRR5931400	100	7993	0	0	4752421	9495	17487	Forward	0	14415
43619	SRR7049917	100	7993	0	0	4752565	8544	16536	Reverse	0	14415
43622	SRR2915830	100	7993	0	0	4752900	1091	9083	Reverse	0	14415
43626	SRR9858824	100	7993	0	0	4753163	19070	27062	Reverse	0	14415
43627	SRR6844998	100	7993	0	0	4753268	34840	42832	Forward	0	14415
43628	SRR4035116	100	7993	0	0	4753380	17494	25486	Forward	0	14415
43629	SRR5666556	100	7993	0	0	4753445	8544	16536	Reverse	0	14415
43631	SRR9858851	100	7993	0	0	4753724	34634	42626	Forward	0	14415
43637	SRR2048076	100	7993	0	0	4754030	8589	16581	Reverse	0	14415
43641	SRR4414042	100	7993	0	0	4754416	20449	28441	Forward	0	14415
43643	SRR5385928	100	7993	0	0	4754631	17666	25658	Forward	0	14415
43647	SRR4198849	100	7993	0	0	4755021	24189	32181	Forward	0	14415
43651	SRR5666533	100	7993	0	0	4755416	11250	19242	Forward	0	14415
43672	SRR9858830	100	7993	0	0	4757492	18175	26167	Forward	0	14415
43674	SRR9858798	100	7993	0	0	4757601	19756	27748	Forward	0	14415
43676	SRR4198683	100	7993	0	0	4757713	1060	9052	Reverse	0	14415
43680	SRR4017892	100	7993	0	0	4758190	8544	16536	Reverse	0	14415
43684	SRR5385830	100	7993	0	0	4758573	3245	11237	Reverse	0	14415
43686	SRR4198721	100	7993	0	0	4758800	34457	42449	Forward	0	14415
43688	SRR5931419	100	7993	0	0	4759037	16310	24302	Reverse	0	14415
43694	SRR4017921	100	7993	0	0	4759585	1084	9076	Reverse	0	14415
43707	SRR2048215	100	7993	0	0	4760770	26814	34806	Forward	0	14415
43715	SRR4414012	100	7993	0	0	4761523	1084	9076	Reverse	0	14415
43729	SRR9858978	100	7993	0	0	4762710	17493	25485	Forward	0	14415
43778	SRR5386252	100	7993	0	0	4767025	34457	42449	Forward	0	14415
43780	SRR5385472	100	7993	0	0	4767254	8520	16512	Reverse	0	14415
43788	SRR5385661	100	7993	0	0	4768051	13715	21707	Forward	0	14415
43791	SRR5385957	100	7993	0	0	4768354	24189	32181	Forward	0	14415
43795	SRR5387359	100	7993	0	0	4768775	18151	26143	Forward	0	14415
43796	SRR6892806	100	7993	0	0	4768846	17469	25461	Forward	0	14415
43798	SRR5931347	100	7993	0	0	4769017	9495	17487	Forward	0	14415
43806	SRR5666393	100	7993	0	0	4769771	20069	28061	Reverse	0	14415
43810	SRR5386188	100	7993	0	0	4770039	18622	26614	Forward	0	14415
43818	SRR5666552	100	7993	0	0	4770944	77752	85744	Reverse	0	14415
43826	SRR9858710	100	7993	0	0	4771412	17050	25042	Reverse	0	14415
43831	SRR6204352	100	7993	0	0	4772028	35162	43154	Forward	0	14415
43833	SRR4035118	100	7993	0	0	4772158	20070	28062	Reverse	0	14415
43842	SRR6892692	100	7993	0	0	4772952	17469	25461	Forward	0	14415
43846	SRR2915831	100	7993	0	0	4773323	1091	9083	Reverse	0	14415
43848	SRR5931322	100	7993	0	0	4773540	17493	25485	Forward	0	14415
43854	SRR6892800	100	7993	0	0	4774018	15601	23593	Reverse	0	14415
43855	SRR5387183	100	7993	0	0	4774198	18622	26614	Forward	0	14415
43863	SRR5386245	100	7993	0	0	4774899	7755	15747	Reverse	0	14415
43876	SRR6892803	100	7993	0	0	4775943	8520	16512	Reverse	0	14415
43883	SRR5386937	100	7993	0	0	4776586	32775	40767	Forward	0	14415
43886	SRR6892808	100	7993	0	0	4776853	8520	16512	Reverse	0	14415
43891	SRR5387250	100	7993	0	0	4777295	24189	32181	Forward	0	14415
43892	SRR9858687	100	7993	0	0	4777366	17050	25042	Reverse	0	14415
43915	SRR9858790	100	7993	0	0	4779779	24213	32205	Forward	0	14415
43922	SRR9858729	100	7993	0	0	4780404	8544	16536	Reverse	0	14415
43923	SRR9858897	100	7993	0	0	4780484	17493	25485	Forward	0	14415
43924	SRR9858877	100	7993	0	0	4780527	24189	32181	Forward	0	14415
43936	SRR5666482	100	7993	0	0	4781593	20070	28062	Reverse	0	14415
43937	SRR5387325	100	7993	0	0	4781674	8589	16581	Reverse	0	14415
43942	SRR5666452	100	7993	0	0	4782053	17493	25485	Forward	0	14415
43945	SRR4017844	100	7993	0	0	4782373	20070	28062	Reverse	0	14415
43953	SRR2048210	100	7993	0	0	4783034	34457	42449	Forward	0	14415
43957	SRR5386670	100	7993	0	0	4783276	24022	32014	Forward	0	14415
43965	SRR9858778	100	7993	0	0	4784042	14653	22645	Forward	0	14415
43968	SRR9734752	100	7993	0	0	4784352	9471	17463	Forward	0	14415
43971	SRR5386638	100	7993	0	0	4784629	24189	32181	Forward	0	14415
43972	SRR9858719	100	7993	0	0	4784763	24213	32205	Forward	0	14415
43973	SRR5386437	100	7993	0	0	4784883	20425	28417	Forward	0	14415
43981	SRR9858844	100	7993	0	0	4785845	8520	16512	Reverse	0	14415
43999	SRR4065652	100	7993	0	0	4787557	20070	28062	Reverse	0	14415
44001	SRR5386064	100	7993	0	0	4787804	8520	16512	Reverse	0	14415
44002	SRR5387016	100	7993	0	0	4788005	8520	16512	Reverse	0	14415
44004	SRR5385856	100	7993	0	0	4788236	18622	26614	Forward	0	14415
44008	SRR5931417	100	7993	0	0	4788603	17493	25485	Forward	0	14415
44010	SRR5931415	100	7993	0	0	4788788	9495	17487	Forward	0	14415
44015	SRR5385813	100	7993	0	0	4789238	8970	16962	Reverse	0	14415
44026	SRR6204369	100	7993	0	0	4790403	8544	16536	Reverse	0	14415
44035	SRR6836085	100	7993	0	0	4791152	18175	26167	Forward	0	14415
44042	SRR5666475	100	7993	0	0	4791781	17493	25485	Forward	0	14415
44044	SRR9858656	100	7993	0	0	4791980	24213	32205	Forward	0	14415
44066	SRR9858896	100	7993	0	0	4794089	34481	42473	Forward	0	14415
44078	SRR5386243	100	7993	0	0	4795202	18622	26614	Forward	0	14415
44082	SRR5386211	100	7993	0	0	4795597	34457	42449	Forward	0	14415
44088	SRR8071942	100	7993	0	0	4796124	8544	16536	Reverse	0	14415
44093	SRR4198707	100	7993	0	0	4796658	24189	32181	Forward	0	14415
44094	SRR5385910	100	7993	0	0	4796705	8520	16512	Reverse	0	14415
44096	SRR5386691	100	7993	0	0	4797008	8589	16581	Reverse	0	14415
44102	SRR5666535	100	7993	0	0	4797463	1084	9076	Reverse	0	14415
44105	SRR9858914	100	7993	0	0	4797799	1065	9057	Reverse	0	14415
44109	SRR9858894	100	7993	0	0	4798126	17493	25485	Forward	0	14415
44121	SRR5386645	100	7993	0	0	4798977	24189	32181	Forward	0	14415
44122	SRR5931407	100	7993	0	0	4799126	9495	17487	Forward	0	14415
44124	SRR5386109	100	7993	0	0	4799462	24189	32181	Forward	0	14415
44135	SRR5168851	100	7993	0	0	4800436	1085	9077	Reverse	0	14415
44139	SRR5666625	100	7993	0	0	4800687	20449	28441	Forward	0	14415
44140	SRR5387212	100	7993	0	0	4800841	1067	9059	Reverse	0	14415
44142	SRR3982316	100	7993	0	0	4801107	23191	31183	Reverse	0	14415
44146	SRR9858917	100	7993	0	0	4801377	17469	25461	Forward	0	14415
44147	SRR5386667	100	7993	0	0	4801540	8471	16463	Reverse	0	14415
44153	SRR6763650	100	7993	0	0	4802122	17232	25224	Reverse	0	14415
44156	SRR5386175	100	7993	0	0	4802402	34457	42449	Forward	0	14415
44157	SRR3996236	100	7993	0	0	4802493	60589	68581	Reverse	0	14415
44160	SRR5386066	100	7993	0	0	4802829	24189	32181	Forward	0	14415
44172	SRR5420072	100	7993	0	0	4803927	1091	9083	Reverse	0	14415
44178	SRR5666416	100	7993	0	0	4804473	1084	9076	Reverse	0	14415
44183	SRR5387274	100	7993	0	0	4805025	34457	42449	Forward	0	14415
44186	SRR4414013	100	7993	0	0	4805256	1084	9076	Reverse	0	14415
44199	SRR9858773	100	7993	0	0	4806411	18943	26935	Forward	0	14415
44208	SRR9217835	100	7993	0	0	4807234	13929	21921	Forward	0	14415
44209	SRR4065637	100	7993	0	0	4807417	20437	28429	Forward	0	14415
44212	SRR6061995	100	7993	0	0	4807727	1084	9076	Reverse	0	14415
44226	SRR4017842	100	7993	0	0	4809052	17493	25485	Forward	0	14415
44227	SRR5666413	100	7993	0	0	4809150	23194	31186	Reverse	0	14415
44229	SRR5387321	100	7993	0	0	4809367	1067	9059	Reverse	0	14415
44234	SRR4017890	100	7993	0	0	4809897	8544	16536	Reverse	0	14415
44252	SRR4065646	100	7993	0	0	4811671	20449	28441	Forward	0	14415
44253	SRR5386205	100	7993	0	0	4811841	24189	32181	Forward	0	14415
44285	SRR9734719	100	7993	0	0	4814695	9495	17487	Forward	0	14415
44303	SRR5931295	100	7993	0	0	4816422	9471	17463	Forward	0	14415
44319	SRR6204360	100	7993	0	0	4818005	35162	43154	Forward	0	14415
44329	SRR5666594	100	7993	0	0	4819011	17493	25485	Forward	0	14415
44332	SRR3987124	100	7993	0	0	4819264	8595	16587	Reverse	0	14415
44338	SRR5387282	100	7993	0	0	4819716	8520	16512	Reverse	0	14415
44351	SRR5386307	100	7993	0	0	4820870	34457	42449	Forward	0	14415
44355	SRR5386354	100	7993	0	0	4821313	2641	10633	Reverse	0	14415
44357	SRR9858934	100	7993	0	0	4821531	8645	16637	Reverse	0	14415
44363	SRR9858869	100	7993	0	0	4821995	8520	16512	Reverse	0	14415
44364	SRR6204327	100	7993	0	0	4822102	17050	25042	Reverse	0	14415
44371	SRR5931408	100	7993	0	0	4822895	8544	16536	Reverse	0	14415
44372	SRR4017829	100	7993	0	0	4822974	23192	31184	Reverse	0	14415
44377	SRR5386429	100	7993	0	0	4823462	69283	77275	Reverse	0	14415
44381	SRR6204375	100	7993	0	0	4823703	35162	43154	Forward	0	14415
44382	SRR5386657	100	7993	0	0	4823778	24189	32181	Forward	0	14415
44397	SRR9734840	100	7993	0	0	4825007	8520	16512	Reverse	0	14415
44406	SRR5386387	100	7993	0	0	4825844	1060	9052	Reverse	0	14415
44422	SRR9858659	100	7993	0	0	4827314	24213	32205	Forward	0	14415
44431	SRR5973318	100	7993	0	0	4828242	1091	9083	Reverse	0	14415
44433	SRR9858924	100	7993	0	0	4828460	13739	21731	Forward	0	14415
44435	SRR5386261	100	7993	0	0	4828607	1067	9059	Reverse	0	14415
44441	SRR5666541	100	7993	0	0	4829197	20070	28062	Reverse	0	14415
44446	SRR9858720	100	7993	0	0	4829718	1084	9076	Reverse	0	14415
44452	SRR5386678	100	7993	0	0	4830332	24189	32181	Forward	0	14415
44453	SRR6204373	100	7993	0	0	4830452	18174	26166	Forward	0	14415
44454	SRR4198902	100	7993	0	0	4830572	1060	9052	Reverse	0	14415
44459	SRR9858872	100	7993	0	0	4831065	8589	16581	Reverse	0	14415
44462	SRR5931293	100	7993	0	0	4831346	16310	24302	Reverse	0	14415
44467	SRR5973382	100	7993	0	0	4831912	24213	32205	Forward	0	14415
44476	SRR9858828	100	7993	0	0	4832701	17493	25485	Forward	0	14415
44481	SRR5666605	100	7993	0	0	4833182	11250	19242	Forward	0	14415
44488	SRR9858936	100	7993	0	0	4833808	9149	17141	Reverse	0	14415
44491	SRR9858741	100	7993	0	0	4834143	19070	27062	Reverse	0	14415
44493	SRR5666545	100	7993	0	0	4834235	18171	26163	Forward	0	14415
44496	SRR9734716	100	7993	0	0	4834513	9495	17487	Forward	0	14415
44504	SRR5386344	100	7993	0	0	4835189	18622	26614	Forward	0	14415
44506	SRR4198717	100	7993	0	0	4835378	34457	42449	Forward	0	14415
44510	SRR5931402	100	7993	0	0	4835784	9471	17463	Forward	0	14415
44521	SRR6204364	100	7993	0	0	4836972	24476	32468	Forward	0	14415
44525	SRR4198701	100	7993	0	0	4837265	8520	16512	Reverse	0	14415
44529	SRR4198858	100	7993	0	0	4837561	8520	16512	Reverse	0	14415
44532	SRR5386185	100	7993	0	0	4837918	34457	42449	Forward	0	14415
44542	SRR4017894	100	7993	0	0	4838929	9495	17487	Forward	0	14415
44547	SRR9858747	100	7993	0	0	4839389	8589	16581	Reverse	0	14415
44552	SRR6892804	100	7993	0	0	4839779	17469	25461	Forward	0	14415
44553	SRR4198850	100	7993	0	0	4839901	37594	45586	Reverse	0	14415
44565	SRR5666571	100	7993	0	0	4840965	8544	16536	Reverse	0	14415
44567	SRR5386828	100	7993	0	0	4841189	34457	42449	Forward	0	14415
44573	SRR6892752	100	7993	0	0	4841743	20425	28417	Forward	0	14415
44577	SRR9858837	100	7993	0	0	4842159	10957	18949	Reverse	0	14415
44583	SRR5666604	100	7993	0	0	4842733	1084	9076	Reverse	0	14415
44591	SRR5385784	100	7993	0	0	4843457	8970	16962	Reverse	0	14415
44596	SRR9858829	100	7993	0	0	4843830	24189	32181	Forward	0	14415
44600	SRR5385953	100	7993	0	0	4844242	8520	16512	Reverse	0	14415
44606	SRR9858701	100	7993	0	0	4844915	24180	32172	Forward	0	14415
44607	SRR9858835	100	7993	0	0	4844979	24189	32181	Forward	0	14415
44609	SRR5387273	100	7993	0	0	4845167	24189	32181	Forward	0	14415
44613	SRR9734800	100	7993	0	0	4845624	8544	16536	Reverse	0	14415
44622	SRR9858690	100	7993	0	0	4846401	17050	25042	Reverse	0	14415
44630	SRR9734557	100	7993	0	0	4847064	9495	17487	Forward	0	14415
44631	SRR9858900	100	7993	0	0	4847119	17690	25682	Forward	0	14415
44636	SRR6204386	100	7993	0	0	4847582	35162	43154	Forward	0	14415
44638	SRR3987122	100	7993	0	0	4847684	34481	42473	Forward	0	14415
44647	SRR5666394	100	7993	0	0	4848610	17492	25484	Forward	0	14415
44648	SRR6892771	100	7993	0	0	4848714	11574	19566	Reverse	0	14415
44652	SRR9858923	100	7993	0	0	4848993	8544	16536	Reverse	0	14415
44657	SRR9858884	100	7993	0	0	4849486	23431	31423	Forward	0	14415
44660	SRR5168884	100	7993	0	0	4849709	8544	16536	Reverse	0	14415
44661	SRR9858772	100	7993	0	0	4849907	8544	16536	Reverse	0	14415
44664	SRR6204344	100	7993	0	0	4850163	57889	65881	Reverse	0	14415
44673	SRR5385437	100	7993	0	0	4851078	16826	24818	Reverse	0	14415
44690	SRR6204334	100	7993	0	0	4852802	35162	43154	Forward	0	14415
44693	SRR6204363	100	7993	0	0	4853073	35162	43154	Forward	0	14415
44695	SRR5386668	100	7993	0	0	4853342	8520	16512	Reverse	0	14415
44703	SRR9858694	100	7993	0	0	4853934	17690	25682	Forward	0	14415
44706	SRR3996253	100	7993	0	0	4854261	23192	31184	Reverse	0	14415
44714	SRR5385458	100	7993	0	0	4855145	13715	21707	Forward	0	14415
44718	SRR9858653	100	7993	0	0	4855641	1061	9053	Reverse	0	14415
44719	SRR9858784	100	7993	0	0	4855669	60668	68660	Reverse	0	14415
44726	SRR5386151	100	7993	0	0	4856252	60591	68583	Reverse	0	14415
44730	SRR5666606	100	7993	0	0	4856511	23192	31184	Reverse	0	14415
44732	SRR5386422	100	7993	0	0	4856661	20425	28417	Forward	0	14415
44734	SRR5385819	100	7993	0	0	4856973	8714	16706	Forward	0	14415
44735	SRR5386476	100	7993	0	0	4857060	8520	16512	Reverse	0	14415
44758	SRR3987129	100	7993	0	0	4859200	23192	31184	Reverse	0	14415
44773	SRR9858668	100	7993	0	0	4860502	34457	42449	Forward	0	14415
44778	SRR6204384	100	7993	0	0	4860895	35162	43154	Forward	0	14415
44783	SRR4017840	100	7993	0	0	4861316	20449	28441	Forward	0	14415
44785	SRR6062016	100	7993	0	0	4861577	9495	17487	Forward	0	14415
44790	SRR6204333	100	7993	0	0	4862111	8544	16536	Reverse	0	14415
44795	SRR9858714	100	7993	0	0	4862457	14635	22627	Reverse	0	14415
44796	SRR6845013	100	7993	0	0	4862621	1061	9053	Reverse	0	14415
44803	SRR5931384	100	7993	0	0	4863035	9494	17486	Forward	0	14415
44805	SRR5386585	100	7993	0	0	4863253	8520	16512	Reverse	0	14415
44813	SRR9858848	100	7993	0	0	4863997	34275	42267	Forward	0	14415
44828	SRR9858763	100	7993	0	0	4865355	24213	32205	Forward	0	14415
44835	SRR5387004	100	7993	0	0	4866264	13480	21472	Reverse	0	14415
44846	SRR9858834	100	7993	0	0	4867424	1060	9052	Reverse	0	14415
44851	SRR5385403	100	7993	0	0	4867962	8520	16512	Reverse	0	14415
44868	SRR6204353	100	7993	0	0	4869608	8544	16536	Reverse	0	14415
44877	SRR5386656	100	7993	0	0	4870327	8520	16512	Reverse	0	14415
44879	SRR5931301	100	7993	0	0	4870495	31985	39977	Reverse	0	14415
44897	SRR9858940	100	7993	0	0	4872171	17050	25042	Reverse	0	14415
44902	SRR5387266	100	7993	0	0	4872693	20425	28417	Forward	0	14415
44903	SRR5666436	100	7993	0	0	4872758	20449	28441	Forward	0	14415
44917	SRR5387023	100	7993	0	0	4873935	16833	24825	Reverse	0	14415
44920	SRR5387245	100	7993	0	0	4874386	1060	9052	Reverse	0	14415
44921	SRR5387028	100	7993	0	0	4874437	34457	42449	Forward	0	14415
44935	SRR5386216	100	7993	0	0	4875774	7755	15747	Reverse	0	14415
44936	SRR9858980	100	7993	0	0	4875991	1085	9077	Reverse	0	14415
44938	SRR5386174	100	7993	0	0	4876195	8520	16512	Reverse	0	14415
44943	SRR6204345	100	7993	0	0	4876782	35162	43154	Forward	0	14415
44948	SRR5386558	100	7993	0	0	4877200	60566	68558	Reverse	0	14415
44967	SRR6204371	100	7993	0	0	4879153	13739	21731	Forward	0	14415
44968	SRR9858857	100	7993	0	0	4879269	24213	32205	Forward	0	14415
44986	SRR8738407	100	7993	0	0	4880977	8520	16512	Reverse	0	14415
44990	SRR5666602	100	7993	0	0	4881535	1084	9076	Reverse	0	14415
44994	SRR5386208	100	7993	0	0	4881887	34457	42449	Forward	0	14415
44998	SRR5931377	100	7993	0	0	4882279	31961	39953	Reverse	0	14415
45003	SRR5666596	100	7993	0	0	4882720	8544	16536	Reverse	0	14415
45009	SRR5386000	100	7993	0	0	4883111	24364	32356	Forward	0	14415
45012	SRR5386383	100	7993	0	0	4883496	37883	45875	Reverse	0	14415
45016	SRR5385914	100	7993	0	0	4883900	18622	26614	Forward	0	14415
45021	SRR5386059	100	7993	0	0	4884405	18622	26614	Forward	0	14415
45028	SRR5386618	100	7993	0	0	4885075	8520	16512	Reverse	0	14415
45039	SRR5666454	100	7993	0	0	4886006	8544	16536	Reverse	0	14415
45042	SRR5931362	100	7993	0	0	4886273	8544	16536	Reverse	0	14415
45044	SRR5386778	100	7993	0	0	4886532	19334	27326	Reverse	0	14415
45051	SRR6845011	100	7993	0	0	4887148	24189	32181	Forward	0	14415
45056	SRR5666500	100	7993	0	0	4887641	1077	9069	Reverse	0	14415
45066	SRR9858782	100	7993	0	0	4888444	63472	71464	Forward	0	14415
45079	SRR5386488	100	7993	0	0	4889563	24189	32181	Forward	0	14415
45085	SRR9734728	100	7993	0	0	4890211	9494	17486	Forward	0	14415
45090	SRR5386336	100	7993	0	0	4890587	1060	9052	Reverse	0	14415
45091	SRR5386287	100	7993	0	0	4890609	34457	42449	Forward	0	14415
45100	SRR9858655	100	7993	0	0	4891512	24213	32205	Forward	0	14415
45103	SRR5666564	100	7993	0	0	4891729	20074	28066	Reverse	0	14415
45105	SRR9858863	100	7993	0	0	4891927	1084	9076	Reverse	0	14415
45109	SRR6836087	100	7993	0	0	4892358	18175	26167	Forward	0	14415
45118	SRR5642050	100	7993	0	0	4893163	8613	16605	Reverse	0	14415
45120	SRR5386399	100	7993	0	0	4893316	24189	32181	Forward	0	14415
45121	SRR4198878	100	7993	0	0	4893465	24189	32181	Forward	0	14415
45126	SRR5666459	100	7993	0	0	4893968	8544	16536	Reverse	0	14415
45131	SRR9734658	100	7993	0	0	4894430	9471	17463	Forward	0	14415
45137	SRR9858889	100	7993	0	0	4895126	19765	27757	Forward	0	14415
45139	SRR6204338	100	7993	0	0	4895265	35162	43154	Forward	0	14415
45144	SRR5420063	100	7993	0	0	4895664	13268	21260	Forward	0	14415
45147	SRR9858967	100	7993	0	0	4895920	34457	42449	Forward	0	14415
45149	SRR6204379	100	7993	0	0	4896108	60590	68582	Reverse	0	14415
45152	SRR5666593	100	7993	0	0	4896357	8544	16536	Reverse	0	14415
45153	SRR5386279	100	7993	0	0	4896550	34457	42449	Forward	0	14415
45159	SRR3987115	100	7993	0	0	4896981	1084	9076	Reverse	0	14415
45168	SRR4198898	100	7993	0	0	4897829	24189	32181	Forward	0	14415
45178	SRR9858955	100	7993	0	0	4898715	63472	71464	Forward	0	14415
45183	SRR5387243	100	7993	0	0	4899198	24189	32181	Forward	0	14415
45195	SRR5385769	100	7993	0	0	4900238	9087	17079	Reverse	0	14415
45198	SRR5386676	100	7993	0	0	4900605	8520	16512	Reverse	0	14415
45201	SRR4198708	100	7993	0	0	4900962	24189	32181	Forward	0	14415
45202	SRR6204356	100	7993	0	0	4900976	35163	43155	Forward	0	14415
45204	SRR5666515	100	7993	0	0	4901267	8544	16536	Reverse	0	14415
45231	SRR9858742	100	7993	0	0	4903380	24189	32181	Forward	0	14415
45249	SRR9858843	100	7993	0	0	4905096	1084	9076	Reverse	0	14415
45254	SRR5387301	100	7993	0	0	4905690	34457	42449	Forward	0	14415
45268	SRR9734820	100	7993	0	0	4906822	31985	39977	Reverse	0	14415
45292	SRR4198908	100	7993	0	0	4908766	8520	16512	Reverse	0	14415
45301	SRR5386035	100	7993	0	0	4909513	8520	16512	Reverse	0	14415
45304	SRR5666433	100	7993	0	0	4909830	17654	25646	Forward	0	14415
45308	SRR4017893	100	7993	0	0	4910278	34481	42473	Forward	0	14415
45312	SRR5386403	100	7993	0	0	4910747	29200	37192	Forward	0	14415
45326	SRR9858909	100	7993	0	0	4911932	24189	32181	Forward	0	14415
45333	SRR5386056	100	7993	0	0	4912573	21539	29531	Forward	0	14415
45337	SRR5386123	100	7993	0	0	4913095	1067	9059	Reverse	0	14415
45351	SRR5666566	100	7993	0	0	4914387	34531	42523	Forward	0	14415
45359	SRR5386237	100	7993	0	0	4915103	24931	32923	Reverse	0	14415
45367	SRR4198723	100	7993	0	0	4915693	34457	42449	Forward	0	14415
45368	SRR4414036	100	7993	0	0	4915781	1808	9800	Reverse	0	14415
45373	SRR5666481	100	7993	0	0	4916162	20070	28062	Reverse	0	14415
45376	SRR5386121	100	7993	0	0	4916344	24189	32181	Forward	0	14415
45383	SRR5931386	100	7993	0	0	4917010	9492	17484	Forward	0	14415
45392	SRR5386865	100	7993	0	0	4917920	17666	25658	Forward	0	14415
45393	SRR5386395	100	7993	0	0	4917948	24189	32181	Forward	0	14415
45395	SRR5666531	100	7993	0	0	4918251	18174	26166	Forward	0	14415
45399	SRR5386087	100	7993	0	0	4918600	1067	9059	Reverse	0	14415
45426	SRR9858706	100	7993	0	0	4920526	34840	42832	Forward	0	14415
45428	SRR9734742	100	7993	0	0	4920670	16310	24302	Reverse	0	14415
45433	SRR5387278	100	7993	0	0	4921245	24189	32181	Forward	0	14415
45438	SRR4199254	100	7993	0	0	4921647	8520	16512	Reverse	0	14415
45458	SRR3987120	100	7993	0	0	4923388	34481	42473	Forward	0	14415
45461	SRR3467249	100	7993	0	0	4923575	8544	16536	Reverse	0	14415
45474	SRR5386479	100	7993	0	0	4924747	8520	16512	Reverse	0	14415
45475	SRR5666450	100	7993	0	0	4924889	34481	42473	Forward	0	14415
45488	SRR4198716	100	7993	0	0	4926083	34457	42449	Forward	0	14415
45494	SRR4017902	100	7993	0	0	4926450	1084	9076	Reverse	0	14415
45503	SRR5931346	100	7993	0	0	4927336	9495	17487	Forward	0	14415
45518	SRR3982230	100	7993	0	0	4928612	23793	31785	Forward	0	14415
45543	SRR5386111	100	7993	0	0	4930885	34457	42449	Forward	0	14415
45544	SRR5386196	100	7993	0	0	4931000	8274	16266	Reverse	0	14415
45546	SRR2048082	100	7993	0	0	4931125	13675	21667	Forward	0	14415
45557	SRR5385451	100	7993	0	0	4932155	13715	21707	Forward	0	14415
45565	SRR5387218	100	7993	0	0	4933006	1067	9059	Reverse	0	14415
45566	SRR5386617	100	7993	0	0	4933152	34457	42449	Forward	0	14415
45573	SRR9734713	100	7993	0	0	4933654	9492	17484	Forward	0	14415
45575	SRR4414056	100	7993	0	0	4933860	1084	9076	Reverse	0	14415
45584	SRR9858780	100	7993	0	0	4934650	18175	26167	Forward	0	14415
45598	SRR5666597	100	7993	0	0	4935920	8544	16536	Reverse	0	14415
45600	SRR5385924	100	7993	0	0	4936153	34632	42624	Forward	0	14415
45610	SRR9858734	100	7993	0	0	4937205	34481	42473	Forward	0	14415
45618	SRR9858839	100	7993	0	0	4937847	19070	27062	Reverse	0	14415
45630	SRR9858944	100	7993	0	0	4939073	20449	28441	Forward	0	14415
45645	SRR8796516	100	7993	0	0	4940476	34840	42832	Forward	0	14415
45655	SRR5385985	100	7993	0	0	4941312	24189	32181	Forward	0	14415
45668	SRR2127655	100	7993	0	0	4942451	1060	9052	Reverse	0	14415
45671	SRR5385418	100	7993	0	0	4942747	8520	16512	Reverse	0	14415
45679	SRR9858836	100	7993	0	0	4943585	17469	25461	Forward	0	14415
45685	SRR9858723	100	7993	0	0	4944202	23301	31293	Forward	0	14415
45689	SRR3987119	100	7993	0	0	4944622	23193	31185	Reverse	0	14415
45700	SRR5386785	100	7993	0	0	4945475	8520	16512	Reverse	0	14415
45705	SRR9858920	100	7993	0	0	4945831	17469	25461	Forward	0	14415
45708	SRR9858762	100	7993	0	0	4946154	34864	42856	Forward	0	14415
45712	SRR4198848	100	7993	0	0	4946430	8520	16512	Reverse	0	14415
45719	SRR9734657	100	7993	0	0	4947102	9495	17487	Forward	0	14415
45723	SRR3996239	100	7993	0	0	4947500	8544	16536	Reverse	0	14415
45727	SRR2915825	100	7993	0	0	4947765	1091	9083	Reverse	0	14415
45734	SRR5931344	100	7993	0	0	4948505	9495	17487	Forward	0	14415
45739	SRR5666542	100	7993	0	0	4949060	23192	31184	Reverse	0	14415
45741	SRR5386339	100	7993	0	0	4949236	1060	9052	Reverse	0	14415
45744	SRR4017856	100	7993	0	0	4949563	1085	9077	Reverse	0	14415
45769	SRR5387215	100	7993	0	0	4952093	18622	26614	Forward	0	14415
45770	SRR5386122	100	7993	0	0	4952210	60591	68583	Reverse	0	14415
45771	SRR4198706	100	7993	0	0	4952368	8520	16512	Reverse	0	14415
45778	SRR5385999	100	7993	0	0	4952940	62658	70650	Reverse	0	14415
45780	SRR6204381	100	7993	0	0	4953082	8544	16536	Reverse	0	14415
45782	SRR9858813	100	7993	0	0	4953224	8613	16605	Reverse	0	14415
45783	SRR5385446	100	7993	0	0	4953412	7755	15747	Reverse	0	14415
45785	SRR5386661	100	7993	0	0	4953688	34632	42624	Forward	0	14415
45787	SRR5387235	100	7993	0	0	4954015	34457	42449	Forward	0	14415
45788	SRR5931302	100	7993	0	0	4954123	9471	17463	Forward	0	14415
45794	SRR5386405	100	7993	0	0	4954820	1067	9059	Reverse	0	14415
45805	SRR5666457	100	7993	0	0	4955773	8544	16536	Reverse	0	14415
45817	SRR9858817	100	7993	0	0	4956669	8544	16536	Reverse	0	14415
45821	SRR5386352	100	7993	0	0	4957133	34457	42449	Forward	0	14415
45826	SRR9858840	100	7993	0	0	4957577	63377	71369	Reverse	0	14415
45827	SRR5385847	100	7993	0	0	4957726	1060	9052	Reverse	0	14415
45828	SRR2033785	100	7993	0	0	4957805	8544	16536	Reverse	0	14415
45831	SRR6836086	100	7993	0	0	4958134	738	8730	Reverse	0	14415
45838	SRR5387261	100	7993	0	0	4958606	3246	11238	Reverse	0	14415
45840	SRR5386300	100	7993	0	0	4958852	34457	42449	Forward	0	14415
45845	SRR6204365	100	7993	0	0	4959297	8544	16536	Reverse	0	14415
45846	SRR5931327	100	7993	0	0	4959396	16285	24277	Reverse	0	14415
45848	SRR5387326	100	7993	0	0	4959575	25584	33576	Forward	0	14415
45860	SRR5386636	100	7993	0	0	4960632	24189	32181	Forward	0	14415
45875	SRR4017920	100	7993	0	0	4961845	63378	71370	Reverse	0	14415
45885	SRR9858916	100	7993	0	0	4962788	34457	42449	Forward	0	14415
45894	SRR5386862	100	7993	0	0	4963586	17489	25481	Forward	0	14415
45895	SRR5385682	100	7993	0	0	4963775	8520	16512	Reverse	0	14415
45898	SRR9858879	100	7993	0	0	4963939	9775	17767	Forward	0	14415
45910	SRR5386127	100	7993	0	0	4965004	24189	32181	Forward	0	14415
45912	SRR9062549	100	7993	0	0	4965253	16852	24844	Reverse	0	14415
45914	SRR6204336	100	7993	0	0	4965375	8544	16536	Reverse	0	14415
45919	SRR5386272	100	7993	0	0	4965859	24189	32181	Forward	0	14415
45926	SRR6204368	100	7993	0	0	4966406	35162	43154	Forward	0	14415
45932	SRR5931393	100	7993	0	0	4967054	8520	16512	Reverse	0	14415
45937	SRR9858764	100	7993	0	0	4967528	34481	42473	Forward	0	14415
45944	SRR8054551	100	7993	0	0	4968213	1060	9052	Reverse	0	14415
45947	SRR3185093	100	7993	0	0	4968511	8544	16536	Reverse	0	14415
45948	SRR5386394	100	7993	0	0	4968653	26869	34861	Reverse	0	14415
45950	SRR4414028	100	7993	0	0	4968743	1084	9076	Reverse	0	14415
45954	SRR5385839	100	7993	0	0	4969129	18150	26142	Forward	0	14415
45955	SRR2048078	100	7993	0	0	4969269	17470	25462	Forward	0	14415
45959	SRR6204367	100	7993	0	0	4969627	26998	34990	Forward	0	14415
45960	SRR5386236	100	7993	0	0	4969766	1067	9059	Reverse	0	14415
45973	SRR9858783	100	7993	0	0	4971021	8544	16536	Reverse	0	14415
45994	SRR9858823	100	7993	0	0	4973039	49292	57284	Reverse	0	14415
45995	SRR9858820	100	7993	0	0	4973210	34481	42473	Forward	0	14415
46004	SRR9858699	100	7993	0	0	4973995	8544	16536	Reverse	0	14415
46024	SRR5386565	100	7993	0	0	4976067	34840	42832	Forward	0	14415
46025	SRR8054561	100	7993	0	0	4976256	20413	28405	Forward	0	14415
46028	SRR9858660	100	7993	0	0	4976496	24924	32916	Forward	0	14415
46032	SRR5386762	100	7993	0	0	4976905	24364	32356	Forward	0	14415
46033	SRR5387227	100	7993	0	0	4976980	18151	26143	Forward	0	14415
46035	SRR4065647	100	7993	0	0	4977247	20449	28441	Forward	0	14415
46040	SRR9734749	100	7993	0	0	4977726	17493	25485	Forward	0	14415
46055	SRR5666538	100	7993	0	0	4979017	11250	19242	Forward	0	14415
46060	SRR6072761	100	7993	0	0	4979673	1084	9076	Reverse	0	14415
46061	SRR9858673	100	7993	0	0	4979684	13675	21667	Forward	0	14415
46070	SRR3987135	100	7993	0	0	4980579	24180	32172	Forward	0	14415
46072	SRR5387346	100	7993	0	0	4980774	24213	32205	Forward	0	14415
46073	SRR3987121	100	7993	0	0	4980900	17494	25486	Forward	0	14415
46077	SRR5386698	100	7993	0	0	4981090	17345	25337	Reverse	0	14415
46080	SRR2127736	100	7993	0	0	4981546	1061	9053	Reverse	0	14415
46086	SRR5666627	100	7993	0	0	4982117	20449	28441	Forward	0	14415
46087	SRR9858871	100	7993	0	0	4982198	8520	16512	Reverse	0	14415
46088	SRR5385807	100	7993	0	0	4982348	17457	25449	Forward	0	14415
46090	SRR8796531	100	7993	0	0	4982451	9471	17463	Forward	0	14415
46108	SRR9734522	100	7993	0	0	4984322	17493	25485	Forward	0	14415
46116	SRR6204331	100	7993	0	0	4985101	35162	43154	Forward	0	14415
46133	SRR9734807	100	7993	0	0	4986697	9495	17487	Forward	0	14415
46134	SRR5666476	100	7993	0	0	4986850	23196	31188	Reverse	0	14415
46137	SRR5666440	100	7993	0	0	4987052	1084	9076	Reverse	0	14415
46149	SRR5386286	100	7993	0	0	4988100	27508	35500	Reverse	0	14415
46150	SRR5387021	100	7993	0	0	4988235	8520	16512	Reverse	0	14415
46152	SRR5386833	100	7993	0	0	4988485	17666	25658	Forward	0	14415
46159	SRR9858756	100	7993	0	0	4989275	23431	31423	Forward	0	14415
46160	SRR5386342	100	7993	0	0	4989351	20434	28426	Forward	0	14415
46164	SRR9858964	100	7993	0	0	4989753	23110	31102	Forward	0	14415
46175	SRR4198718	100	7993	0	0	4990673	1060	9052	Reverse	0	14415
46181	SRR5387011	100	7993	0	0	4991121	34457	42449	Forward	0	14415
46184	SRR9858915	100	7993	0	0	4991391	8520	16512	Reverse	0	14415
46185	SRR4017847	100	7993	0	0	4991470	23193	31185	Reverse	0	14415
46187	SRR5386126	100	7993	0	0	4991664	8520	16512	Reverse	0	14415
46192	SRR5386774	100	7993	0	0	4992108	32775	40767	Forward	0	14415
46210	SRR9858819	100	7993	0	0	4993581	17493	25485	Forward	0	14415
46216	SRR9858921	100	7993	0	0	4994155	15625	23617	Reverse	0	14415
46247	SRR4017827	100	7993	0	0	4996910	8544	16536	Reverse	0	14415
46267	SRR5931396	100	7993	0	0	4998703	16828	24820	Reverse	0	14415
46270	SRR9858713	100	7993	0	0	4998948	8544	16536	Reverse	0	14415
46287	SRR5386519	100	7993	0	0	5000487	1067	9059	Reverse	0	14415
46291	SRR5387247	100	7993	0	0	5000939	1060	9052	Reverse	0	14415
46293	SRR6204362	100	7993	0	0	5001056	8544	16536	Reverse	0	14415
46303	SRR6204359	100	7993	0	0	5002002	24894	32886	Forward	0	14415
46305	SRR5931418	100	7993	0	0	5002224	9495	17487	Forward	0	14415
46315	SRR5387277	100	7993	0	0	5003264	8520	16512	Reverse	0	14415
46343	SRR6892802	100	7993	0	0	5005785	17026	25018	Reverse	0	14415
46345	SRR5386256	100	7993	0	0	5006053	34457	42449	Forward	0	14415
46351	SRR9858801	100	7993	0	0	5006548	15909	23901	Forward	0	14415
46352	SRR5387285	100	7993	0	0	5006691	24189	32181	Forward	0	14415
46359	SRR5931379	100	7993	0	0	5007567	9492	17484	Forward	0	14415
46372	SRR9734789	100	7993	0	0	5008753	16310	24302	Reverse	0	14415
46374	SRR5666565	100	7993	0	0	5008876	69310	77302	Reverse	0	14415
46389	SRR5385748	100	7993	0	0	5010358	2641	10633	Reverse	0	14415
46390	SRR2915826	100	7993	0	0	5010386	1091	9083	Reverse	0	14415
46394	SRR4198676	100	7993	0	0	5010807	19163	27155	Reverse	0	14415
46396	SRR9734641	100	7993	0	0	5011027	8520	16512	Reverse	0	14415
46399	SRR5386050	100	7993	0	0	5011244	8520	16512	Reverse	0	14415
46411	SRR5386868	100	7993	0	0	5012455	1060	9052	Reverse	0	14415
46417	SRR5931308	100	7993	0	0	5012987	9495	17487	Forward	0	14415
46421	SRR5386628	100	7993	0	0	5013336	8520	16512	Reverse	0	14415
46424	SRR5386219	100	7993	0	0	5013624	1053	9045	Reverse	0	14415
46427	SRR5385522	100	7993	0	0	5013822	34457	42449	Forward	0	14415
46444	SRR9858711	100	7993	0	0	5015382	24213	32205	Forward	0	14415
46459	SRR3987118	100	7993	0	0	5016970	32234	40226	Forward	0	14415
46462	SRR2915832	100	7993	0	0	5017182	17224	25216	Forward	0	14415
46463	SRR5931409	100	7993	0	0	5017344	9495	17487	Forward	0	14415
46476	SRR9858679	100	7993	0	0	5018597	20260	28252	Reverse	0	14415
46480	SRR4414054	100	7993	0	0	5019069	20449	28441	Forward	0	14415
46481	SRR4198899	100	7993	0	0	5019113	1060	9052	Reverse	0	14415
46511	SRR5931416	100	7993	0	0	5022801	659863	667855	Forward	0	14415
46517	SRR6845015	100	7993	0	0	5023310	60566	68558	Reverse	0	14415
46520	SRR9858696	100	7993	0	0	5023706	34481	42473	Forward	0	14415
46528	SRR6845002	100	7993	0	0	5025247	17469	25461	Forward	0	14415
46529	SRR5973381	100	7993	0	0	5025272	1085	9077	Reverse	0	14415
46563	SRR5973400	100	7993	0	0	5030727	34510	42502	Forward	0	14415
46566	SRR9858704	100	7993	0	0	5031291	23109	31101	Forward	0	14415
46586	SRR5931363	100	7993	0	0	5034276	17493	25485	Forward	0	14415
46503	SRR5385450	100	7710	0	0	5021645	9086	16795	Reverse	0	13905
42398	SRR5385460	100	7677	0	0	4606245	1039	8715	Reverse	0	13845
42823	SRR8199262	100	7674	0	0	4672255	95	7768	Forward	0	13840
45060	SRR2048116	100	7674	0	0	4887933	69	7742	Forward	0	13840
43900	SRR5385799	100	7630	0	0	4778258	8589	16218	Reverse	0	13760
42481	SRR9858906	100	7625	0	0	4619392	1084	8708	Reverse	0	13751
46385	SRR5805011	100	7625	0	0	5009856	1	7625	Forward	0	13751
38810	SRR17301980	100	7993	0	0	4240105	16689	24681	Forward	0	14415
42230	SRR6892723	100	7993	0	0	4579442	9723	17715	Forward	0	14415
38877	SRR17302134	100	7993	0	0	4247242	8520	16512	Reverse	0	14415
38989	SRR17302390	100	7993	0	0	4259507	28112	36104	Forward	0	14415
39063	SRR17302553	100	7993	0	0	4267395	8621	16613	Reverse	0	14415
39104	SRR17302654	100	7993	0	0	4271394	8621	16613	Reverse	0	14415
39197	SRR17302830	100	7993	0	0	4281353	8571	16563	Reverse	0	14415
39214	SRR17302878	100	7993	0	0	4283115	9078	17070	Forward	0	14415
39268	SRR17303669	100	7993	0	0	4289502	8520	16512	Reverse	0	14415
39277	SRR17303689	100	7993	0	0	4290505	9078	17070	Forward	0	14415
39283	SRR17303707	100	7993	0	0	4291107	8571	16563	Reverse	0	14415
39290	SRR17303724	100	7993	0	0	4291805	8520	16512	Reverse	0	14415
39406	SRR17304040	100	7993	0	0	4305244	8621	16613	Reverse	0	14415
39503	SRR17304280	100	7993	0	0	4315430	34050	42042	Forward	0	14415
39509	SRR17304295	100	7993	0	0	4316044	28113	36105	Forward	0	14415
39663	SRR17308528	100	7993	0	0	4333539	8621	16613	Reverse	0	14415
39679	SRR17308571	100	7993	0	0	4335067	34050	42042	Forward	0	14415
39711	SRR17308633	100	7993	0	0	4338458	8621	16613	Reverse	0	14415
39754	SRR17308738	100	7993	0	0	4342895	29094	37086	Forward	0	14415
40108	SRR17883828	100	7993	0	0	4374651	1091	9083	Reverse	0	14415
40300	SRR18030921	100	7993	0	0	4390090	26283	34275	Reverse	0	14415
40311	SRR18030960	100	7993	0	0	4391578	124	8116	Forward	0	14415
40322	SRR18030997	100	7993	0	0	4393226	10476	18468	Forward	0	14415
40351	SRR18031072	100	7993	0	0	4397001	1084	9076	Reverse	0	14415
40361	SRR18031098	100	7993	0	0	4398680	1084	9076	Reverse	0	14415
40375	SRR18031134	100	7993	0	0	4401227	1084	9076	Reverse	0	14415
40377	SRR18031138	100	7993	0	0	4401411	1084	9076	Reverse	0	14415
40394	SRR18031178	100	7993	0	0	4403861	122	8114	Forward	0	14415
40420	SRR18031267	100	7993	0	0	4407288	10475	18467	Forward	0	14415
40425	SRR18031275	100	7993	0	0	4407850	1084	9076	Reverse	0	14415
40426	SRR18031283	100	7993	0	0	4407995	123	8115	Forward	0	14415
40429	SRR18031289	100	7993	0	0	4408440	1084	9076	Reverse	0	14415
40430	SRR18031292	100	7993	0	0	4408512	1084	9076	Reverse	0	14415
40461	SRR18031381	100	7993	0	0	4412791	1084	9076	Reverse	0	14415
40462	SRR18031388	100	7993	0	0	4413060	26283	34275	Reverse	0	14415
40510	SRR18031537	100	7993	0	0	4419282	1084	9076	Reverse	0	14415
40512	SRR18031539	100	7993	0	0	4419669	122	8114	Forward	0	14415
40513	SRR18031541	100	7993	0	0	4419708	127	8119	Forward	0	14415
40516	SRR18031548	100	7993	0	0	4420093	122	8114	Forward	0	14415
40528	SRR18031585	100	7993	0	0	4421545	26283	34275	Reverse	0	14415
40530	SRR18031590	100	7993	0	0	4421803	1084	9076	Reverse	0	14415
40533	SRR18031607	100	7993	0	0	4422313	122	8114	Forward	0	14415
40545	SRR18031634	100	7993	0	0	4423910	122	8114	Forward	0	14415
40570	SRR18031702	100	7993	0	0	4427003	1084	9076	Reverse	0	14415
40571	SRR18031704	100	7993	0	0	4427142	1084	9076	Reverse	0	14415
40574	SRR18031710	100	7993	0	0	4427722	124	8116	Forward	0	14415
40575	SRR18031714	100	7993	0	0	4427822	124	8116	Forward	0	14415
40579	SRR18031727	100	7993	0	0	4428213	1084	9076	Reverse	0	14415
40875	SRR18031833	100	7993	0	0	4460523	10476	18468	Forward	0	14415
40897	SRR18031889	100	7993	0	0	4464208	1084	9076	Reverse	0	14415
40902	SRR18031898	100	7993	0	0	4464673	1084	9076	Reverse	0	14415
40951	SRR18032009	100	7993	0	0	4472146	122	8114	Forward	0	14415
40953	SRR18032014	100	7993	0	0	4472392	122	8114	Forward	0	14415
40954	SRR18032016	100	7993	0	0	4472544	1084	9076	Reverse	0	14415
40958	SRR18032024	100	7993	0	0	4473348	122	8114	Forward	0	14415
40961	SRR18032027	100	7993	0	0	4474052	1084	9076	Reverse	0	14415
40967	SRR18032047	100	7993	0	0	4474878	122	8114	Forward	0	14415
40999	SRR18032123	100	7993	0	0	4479846	1084	9076	Reverse	0	14415
41004	SRR18032132	100	7993	0	0	4480356	1084	9076	Reverse	0	14415
41024	SRR18032177	100	7993	0	0	4483118	1084	9076	Reverse	0	14415
41026	SRR18032181	100	7993	0	0	4483428	122	8114	Forward	0	14415
41035	SRR18032206	100	7993	0	0	4484431	1084	9076	Reverse	0	14415
41037	SRR18032212	100	7993	0	0	4484680	1084	9076	Reverse	0	14415
41055	SRR18032270	100	7993	0	0	4487113	122	8114	Forward	0	14415
41063	SRR18032300	100	7993	0	0	4488230	1084	9076	Reverse	0	14415
41074	SRR18032337	100	7993	0	0	4490023	1084	9076	Reverse	0	14415
41076	SRR18032347	100	7993	0	0	4490272	1084	9076	Reverse	0	14415
41088	SRR18032375	100	7993	0	0	4492073	123	8115	Forward	0	14415
41115	SRR18032464	100	7993	0	0	4496118	124	8116	Forward	0	14415
42418	SRR9734577	100	7993	0	0	4609376	57528	65520	Forward	0	14415
42607	SRR9734727	100	7993	0	0	4639279	57528	65520	Forward	0	14415
43330	SRR5137061	100	7993	0	0	4725654	11541	19533	Forward	0	14415
43494	SRR8365813	100	7993	0	0	4740857	8994	16986	Reverse	0	14415
43859	SRR5137056	100	7993	0	0	4774490	11541	19533	Forward	0	14415
42957	SRR8902718	100	7198	0	0	4689460	98	7295	Forward	0	12981
28309	ERR1761474	100	7993	0	0	3251932	34481	42473	Forward	0	14415
28313	ERR3518904	100	7993	0	0	3252364	30387	38379	Forward	0	14415
28358	ERR3518887	100	7993	0	0	3256114	25273	33265	Forward	0	14415
28376	ERR1761529	100	7993	0	0	3257605	16453	24445	Reverse	0	14415
28381	ERR3081541	100	7993	0	0	3257984	1067	9059	Reverse	0	14415
28389	DRR076952	100	7993	0	0	3258666	1090	9082	Reverse	0	14415
28391	ERR2743754	100	7993	0	0	3258861	18174	26166	Forward	0	14415
28413	ERR3518852	100	7993	0	0	3260739	1060	9052	Reverse	0	14415
28421	ERR1761479	100	7993	0	0	3261348	24611	32603	Forward	0	14415
28429	ERR2189862	100	7993	0	0	3261990	8669	16661	Reverse	0	14415
28445	ERR1761530	100	7993	0	0	3263625	13739	21731	Forward	0	14415
28462	DRR076963	100	7993	0	0	3264974	13770	21762	Forward	0	14415
28470	ERR1334460	100	7993	0	0	3265672	34457	42449	Forward	0	14415
28476	ERR1761543	100	7993	0	0	3266253	34481	42473	Forward	0	14415
28477	ERR1761568	100	7993	0	0	3266359	8613	16605	Reverse	0	14415
28485	ERR3063464	100	7993	0	0	3267053	1069	9061	Reverse	0	14415
28486	ERR1795081	100	7993	0	0	3267122	16852	24844	Reverse	0	14415
28493	ERR2190025	100	7993	0	0	3267751	24189	32181	Forward	0	14415
28503	DRR076959	100	7993	0	0	3268525	1090	9082	Reverse	0	14415
28534	ERR3063442	100	7993	0	0	3271117	13633	21625	Forward	0	14415
28551	ERR3063470	100	7993	0	0	3272639	1069	9061	Reverse	0	14415
28561	ERR3164751	100	7993	0	0	3273396	3980	11972	Reverse	0	14415
28584	ERR2189984	100	7993	0	0	3275229	24213	32205	Forward	0	14415
28605	DRR076958	100	7993	0	0	3276988	1090	9082	Reverse	0	14415
28611	ERR1795072	100	7993	0	0	3277336	16852	24844	Reverse	0	14415
28618	ERR3518844	100	7993	0	0	3277916	1061	9053	Reverse	0	14415
28623	ERR1795073	100	7993	0	0	3278420	20065	28057	Reverse	0	14415
28628	ERR3518903	100	7993	0	0	3278840	55614	63606	Reverse	0	14415
28637	ERR3712352	100	7993	0	0	3279566	1061	9053	Reverse	0	14415
28648	ERR3162518	100	7993	0	0	3280540	9078	17070	Forward	0	14415
28665	ERR3518846	100	7993	0	0	3281939	1060	9052	Reverse	0	14415
28690	ERR3063466	100	7993	0	0	3284210	13633	21625	Forward	0	14415
28746	ERR3063475	100	7993	0	0	3289041	13633	21625	Forward	0	14415
28774	ERR3813662	100	7993	0	0	3291277	19744	27736	Forward	0	14415
28776	DRR076950	100	7993	0	0	3291532	1090	9082	Reverse	0	14415
28779	ERR1761522	100	7993	0	0	3291819	8613	16605	Reverse	0	14415
28784	ERR1334471	100	7993	0	0	3292239	8589	16581	Reverse	0	14415
28796	ERR1761553	100	7993	0	0	3293163	8544	16536	Reverse	0	14415
28822	ERR3600993	100	7993	0	0	3295547	13058	21050	Reverse	0	14415
28824	ERR3363833	100	7993	0	0	3295783	13058	21050	Reverse	0	14415
28826	ERR3518867	100	7993	0	0	3295874	30387	38379	Forward	0	14415
28838	ERR3518866	100	7993	0	0	3296690	1060	9052	Reverse	0	14415
28844	ERR298808	100	7993	0	0	3297166	1067	9059	Reverse	0	14415
28849	ERR1217215	100	7993	0	0	3297571	34457	42449	Forward	0	14415
28854	ERR1761476	100	7993	0	0	3297993	8613	16605	Reverse	0	14415
28876	ERR1761462	100	7993	0	0	3299997	16851	24843	Reverse	0	14415
28877	ERR2190044	100	7993	0	0	3300168	8544	16536	Reverse	0	14415
28882	ERR3518853	100	7993	0	0	3300561	28430	36422	Forward	0	14415
28899	DRR076962	100	7993	0	0	3301714	13355	21347	Forward	0	14415
28901	ERR3063443	100	7993	0	0	3301881	1067	9059	Reverse	0	14415
28903	ERR3063465	100	7993	0	0	3302211	13633	21625	Forward	0	14415
28912	ERR3363849	100	7993	0	0	3302888	19152	27144	Forward	0	14415
28955	ERR3363824	100	7993	0	0	3306176	13057	21049	Reverse	0	14415
28960	ERR3518870	100	7993	0	0	3306699	28430	36422	Forward	0	14415
28966	ERR3164698	100	7993	0	0	3307181	3985	11977	Reverse	0	14415
28975	ERR3164764	100	7993	0	0	3308022	24213	32205	Forward	0	14415
28997	ERR1761471	100	7993	0	0	3309936	34481	42473	Forward	0	14415
29013	ERR3712550	100	7993	0	0	3311305	7630	15622	Reverse	0	14415
29018	ERR1334433	100	7993	0	0	3311727	8589	16581	Reverse	0	14415
29024	ERR1761481	100	7993	0	0	3312214	24213	32205	Forward	0	14415
29035	ERR3518856	100	7993	0	0	3313311	28112	36104	Forward	0	14415
29036	ERR2586408	100	7993	0	0	3313391	14437	22429	Forward	0	14415
29037	ERR3518840	100	7993	0	0	3313524	30387	38379	Forward	0	14415
29038	ERR3518894	100	7993	0	0	3313595	1060	9052	Reverse	0	14415
29039	ERR3063426	100	7993	0	0	3313703	13657	21649	Forward	0	14415
29058	ERR3164642	100	7993	0	0	3315997	36970	44962	Reverse	0	14415
29059	DRR076945	100	7993	0	0	3316217	13770	21762	Forward	0	14415
29065	ERR3164664	100	7993	0	0	3316833	34481	42473	Forward	0	14415
29067	DRR076961	100	7993	0	0	3317067	1084	9076	Reverse	0	14415
29081	ERR1761519	100	7993	0	0	3318798	8613	16605	Reverse	0	14415
29084	ERR5432278	100	7993	0	0	3319281	16716	24708	Reverse	0	14415
29114	ERR5432272	100	7993	0	0	3321213	34840	42832	Forward	0	14415
29115	ERR5432283	100	7993	0	0	3321346	34457	42449	Forward	0	14415
29502	ERR5863496	100	7993	0	0	3355565	8544	16536	Reverse	0	14415
29651	ERR6293580	100	7993	0	0	3369971	14438	22430	Forward	0	14415
29818	ERR6293937	100	7993	0	0	3387031	8863	16855	Forward	0	14415
29944	ERR6294278	100	7993	0	0	3397942	13655	21647	Forward	0	14415
29945	ERR6294281	100	7993	0	0	3398049	8544	16536	Reverse	0	14415
30021	ERR6564991	100	7993	0	0	3405056	8544	16536	Reverse	0	14415
30023	ERR6564997	100	7993	0	0	3405409	9360	17352	Forward	0	14415
30024	ERR6564998	100	7993	0	0	3405636	8613	16605	Reverse	0	14415
30026	ERR6565007	100	7993	0	0	3405831	10049	18041	Reverse	0	14415
30040	SRR11819336	100	7993	0	0	3407271	8544	16536	Reverse	0	14415
30061	SRR10028410	100	7993	0	0	3410245	24213	32205	Forward	0	14415
30063	SRR10028403	100	7993	0	0	3410475	34480	42472	Forward	0	14415
30065	SRR10028394	100	7993	0	0	3410851	13739	21731	Forward	0	14415
30082	SRR10028330	100	7993	0	0	3412887	34481	42473	Forward	0	14415
30093	SRR10028297	100	7993	0	0	3414240	38362	46354	Reverse	0	14415
30097	SRR10028265	100	7993	0	0	3414919	16852	24844	Reverse	0	14415
30104	SRR10028257	100	7993	0	0	3415966	14384	22376	Reverse	0	14415
30109	SRR10028245	100	7682	0	0	3416938	8613	16294	Reverse	0	13854
30113	SRR10028237	100	7993	0	0	3417617	13658	21650	Forward	0	14415
30117	SRR10116441	100	7993	0	0	3418094	1084	9076	Reverse	0	14415
30130	SRR10223882	100	7993	0	0	3419737	34074	42066	Forward	0	14415
30324	SRR11585170	100	7993	0	0	3433922	1091	9083	Reverse	0	14415
30379	SRR11819428	100	7993	0	0	3437409	8544	16536	Reverse	0	14415
30381	SRR11819429	100	7993	0	0	3437634	17050	25042	Reverse	0	14415
30391	SRR11819410	100	7993	0	0	3438594	24112	32104	Forward	0	14415
30397	SRR11819407	100	7993	0	0	3439244	1084	9076	Reverse	0	14415
30399	SRR11819402	100	7993	0	0	3439387	1084	9076	Reverse	0	14415
30403	SRR11819397	100	7993	0	0	3439845	18175	26167	Forward	0	14415
30405	SRR11819399	100	7993	0	0	3440010	18175	26167	Forward	0	14415
30406	SRR11819395	100	7993	0	0	3440136	1085	9077	Reverse	0	14415
30409	SRR11819392	100	7993	0	0	3440346	1091	9083	Reverse	0	14415
30428	SRR11819370	100	7993	0	0	3442149	8544	16536	Reverse	0	14415
30432	SRR11819365	100	7993	0	0	3442647	9603	17595	Forward	0	14415
30440	SRR11819358	100	7993	0	0	3443282	8544	16536	Reverse	0	14415
30444	SRR11819354	100	7993	0	0	3443576	9603	17595	Forward	0	14415
30452	SRR11819341	100	7993	0	0	3444363	1084	9076	Reverse	0	14415
30456	SRR11819335	100	7993	0	0	3444697	1085	9077	Reverse	0	14415
30475	SRR11819315	100	7993	0	0	3446206	1084	9076	Reverse	0	14415
30478	SRR11819310	100	7993	0	0	3446336	20449	28441	Forward	0	14415
30480	SRR11819308	100	7993	0	0	3446657	1084	9076	Reverse	0	14415
30484	SRR11819305	100	7993	0	0	3446921	20449	28441	Forward	0	14415
30485	SRR11819304	100	7993	0	0	3446983	11250	19242	Forward	0	14415
30490	SRR11819298	100	7993	0	0	3447417	11395	19387	Forward	0	14415
30493	SRR11819294	100	7993	0	0	3447643	1091	9083	Reverse	0	14415
30495	SRR11819292	100	7993	0	0	3447808	20449	28441	Forward	0	14415
30505	SRR11819280	100	7993	0	0	3448609	18179	26171	Forward	0	14415
30506	SRR11819278	100	7993	0	0	3448717	1084	9076	Reverse	0	14415
30510	SRR11819275	100	7993	0	0	3449107	8544	16536	Reverse	0	14415
30516	SRR11819268	100	7993	0	0	3449890	24630	32622	Forward	0	14415
30523	SRR11819261	100	7993	0	0	3450811	1084	9076	Reverse	0	14415
30528	SRR11819431	100	7993	0	0	3451291	23395	31387	Forward	0	14415
30558	SRR12149870	100	7993	0	0	3453873	14438	22430	Forward	0	14415
30599	SRR12329577	100	7993	0	0	3457908	9359	17351	Forward	0	14415
30600	SRR12329576	100	7993	0	0	3458099	34481	42473	Forward	0	14415
30601	SRR12329575	100	7993	0	0	3458154	17493	25485	Forward	0	14415
30603	SRR12329573	100	7993	0	0	3458442	7179	15171	Reverse	0	14415
30611	SRR12329565	100	7993	0	0	3459213	8544	16536	Reverse	0	14415
30613	SRR12329563	100	7625	0	0	3459523	8544	16168	Reverse	0	13751
30614	SRR12329562	100	7993	0	0	3459703	8544	16536	Reverse	0	14415
30616	SRR12329560	100	7993	0	0	3459824	16723	24715	Forward	0	14415
30618	SRR12329558	100	7993	0	0	3460134	8544	16536	Reverse	0	14415
30619	SRR12329557	100	7993	0	0	3460292	16309	24301	Reverse	0	14415
30649	SRR12465083	100	7993	0	0	3463435	22100	30092	Forward	0	14415
30657	SRR12464975	100	7993	0	0	3464146	34210	42202	Forward	0	14415
30669	SRR12464882	100	7993	0	0	3465141	17224	25216	Forward	0	14415
30689	SRR12464816	100	7993	0	0	3466744	13890	21882	Forward	0	14415
30698	SRR12508593	100	7993	0	0	3467591	1084	9076	Reverse	0	14415
30699	SRR12508587	100	7993	0	0	3467771	23306	31298	Forward	0	14415
30707	SRR12508943	100	7993	0	0	3468430	16861	24853	Reverse	0	14415
30714	SRR12508928	100	7993	0	0	3469382	978	8970	Reverse	0	14415
30723	SRR12508795	100	7993	0	0	3470568	19741	27733	Forward	0	14415
30729	SRR12508891	100	7993	0	0	3471141	17941	25933	Forward	0	14415
30732	SRR12508883	100	7993	0	0	3471579	17334	25326	Reverse	0	14415
30736	SRR12508879	100	7993	0	0	3472067	34481	42473	Forward	0	14415
30741	SRR12508872	100	7993	0	0	3472627	17232	25224	Reverse	0	14415
30742	SRR12508869	100	7993	0	0	3472705	17941	25933	Forward	0	14415
30743	SRR12508866	100	7993	0	0	3472949	10096	18088	Reverse	0	14415
30746	SRR12508863	100	7993	0	0	3473359	14609	22601	Reverse	0	14415
30747	SRR12508861	100	7993	0	0	3473406	9356	17348	Reverse	0	14415
30751	SRR12508856	100	7650	0	0	3474137	1	7650	Forward	0	13797
30753	SRR12508851	100	7610	0	0	3474496	1	7610	Forward	0	13724
30756	SRR12508846	100	7993	0	0	3475159	10007	17999	Reverse	0	14415
30757	SRR12508845	100	7993	0	0	3475179	8520	16512	Reverse	0	14415
30764	SRR12508833	100	7993	0	0	3476349	9595	17587	Forward	0	14415
30769	SRR12508823	100	7618	0	0	3476999	7162	14779	Reverse	0	13739
30771	SRR12508821	100	7993	0	0	3477427	13715	21707	Forward	0	14415
30773	SRR12508817	100	7601	0	0	3477772	1	7601	Forward	0	13708
30774	SRR12508816	100	7993	0	0	3477868	8571	16563	Reverse	0	14415
30777	SRR12508811	100	7993	0	0	3478491	19753	27745	Forward	0	14415
30778	SRR12508808	100	7993	0	0	3478743	23277	31269	Forward	0	14415
30779	SRR12508805	100	7993	0	0	3478866	60565	68557	Reverse	0	14415
30784	SRR12508798	100	7993	0	0	3479428	1060	9052	Reverse	0	14415
30793	SRR12508780	100	7625	0	0	3480717	9087	16711	Reverse	0	13751
30797	SRR12508774	100	7993	0	0	3481211	24189	32181	Forward	0	14415
30802	SRR12508752	100	7993	0	0	3482014	3992	11984	Forward	0	14415
30809	SRR12508738	100	7993	0	0	3483007	18150	26142	Forward	0	14415
30813	SRR12508730	100	7993	0	0	3483592	1060	9052	Reverse	0	14415
30815	SRR12508722	100	7993	0	0	3483865	18175	26167	Forward	0	14415
30816	SRR12508720	100	7993	0	0	3484011	5562	13554	Forward	0	14415
30823	SRR12508704	100	7993	0	0	3484701	8613	16605	Reverse	0	14415
30832	SRR12508691	100	7993	0	0	3485698	9308	17300	Forward	0	14415
30834	SRR12508687	100	7993	0	0	3485879	1091	9083	Reverse	0	14415
30835	SRR12508685	100	7993	0	0	3485969	16465	24457	Reverse	0	14415
30844	SRR12508676	100	7993	0	0	3486745	33221	41213	Forward	0	14415
30847	SRR12508670	100	7993	0	0	3487098	27531	35523	Reverse	0	14415
30850	SRR12508666	100	7993	0	0	3487344	24274	32266	Forward	0	14415
30855	SRR12508658	100	7993	0	0	3487899	37722	45714	Forward	0	14415
30856	SRR12508654	100	7993	0	0	3487997	69306	77298	Reverse	0	14415
30859	SRR12508645	100	7993	0	0	3488406	32751	40743	Forward	0	14415
30863	SRR12508630	100	7993	0	0	3488912	18151	26143	Forward	0	14415
30864	SRR12508628	100	7993	0	0	3489161	27520	35512	Forward	0	14415
30865	SRR12508625	100	7625	0	0	3489199	1060	8684	Reverse	0	13751
30867	SRR12508619	100	7658	0	0	3489851	1060	8717	Reverse	0	13811
30871	SRR12508611	100	7685	0	0	3490434	1067	8751	Reverse	0	13860
30874	SRR12509273	100	7993	0	0	3490819	5069	13061	Forward	0	14415
30880	SRR12509263	100	7993	0	0	3491616	8520	16512	Reverse	0	14415
30899	SRR12509223	100	7993	0	0	3494436	17654	25646	Forward	0	14415
30900	SRR12509220	100	7614	0	0	3494503	9194	16807	Reverse	0	13732
30902	SRR12509217	100	7674	0	0	3494820	3962	11635	Reverse	0	13840
30904	SRR12509214	100	7993	0	0	3494995	18174	26166	Forward	0	14415
30906	SRR12509211	100	7993	0	0	3495141	18175	26167	Forward	0	14415
30914	SRR12509188	100	7993	0	0	3496092	1061	9053	Reverse	0	14415
30917	SRR12509178	100	7993	0	0	3496303	1091	9083	Reverse	0	14415
30918	SRR12509173	100	7993	0	0	3496374	62682	70674	Reverse	0	14415
30924	SRR12509152	100	7993	0	0	3496801	33134	41126	Forward	0	14415
30930	SRR12509141	100	7993	0	0	3497274	9086	17078	Reverse	0	14415
30938	SRR12509118	100	7993	0	0	3497771	13715	21707	Forward	0	14415
30941	SRR12509111	100	7993	0	0	3498103	34607	42599	Forward	0	14415
30945	SRR12509101	100	7993	0	0	3498867	3992	11984	Forward	0	14415
30947	SRR12509098	100	7993	0	0	3499017	1060	9052	Reverse	0	14415
30948	SRR12509094	100	7993	0	0	3499165	8589	16581	Reverse	0	14415
30949	SRR12509092	100	7993	0	0	3499318	8520	16512	Reverse	0	14415
30950	SRR12509090	100	7682	0	0	3499425	8520	16201	Reverse	0	13854
30951	SRR12509086	100	7625	0	0	3499517	8520	16144	Reverse	0	13751
30952	SRR12509084	100	7993	0	0	3499619	18339	26331	Forward	0	14415
30955	SRR12508939	100	7993	0	0	3500138	8520	16512	Reverse	0	14415
30957	SRR12509074	100	7993	0	0	3500291	18175	26167	Forward	0	14415
30958	SRR12509072	100	7993	0	0	3500466	738	8730	Reverse	0	14415
30971	SRR12509051	100	7993	0	0	3501570	3968	11960	Reverse	0	14415
30979	SRR12509037	100	7610	0	0	3502369	1	7610	Forward	0	13724
30981	SRR12509033	100	7993	0	0	3502556	18943	26935	Forward	0	14415
30984	SRR12509026	100	7993	0	0	3502774	17666	25658	Forward	0	14415
30988	SRR12509015	100	7993	0	0	3503244	33928	41920	Forward	0	14415
30989	SRR12509012	100	7993	0	0	3503298	1084	9076	Reverse	0	14415
30993	SRR12509001	100	7993	0	0	3503775	8621	16613	Reverse	0	14415
30994	SRR12509000	100	7993	0	0	3503868	9086	17078	Reverse	0	14415
30998	SRR12508989	100	7993	0	0	3504462	8589	16581	Reverse	0	14415
31004	SRR12508976	100	7993	0	0	3505554	23407	31399	Forward	0	14415
31008	SRR12508969	100	7993	0	0	3506024	1060	9052	Reverse	0	14415
31016	SRR12508951	100	7993	0	0	3507234	33110	41102	Forward	0	14415
31018	SRR12508948	100	7993	0	0	3507451	49870	57862	Forward	0	14415
31020	SRR12508946	100	7993	0	0	3507860	13715	21707	Forward	0	14415
31021	SRR12508945	100	7993	0	0	3507967	20711	28703	Forward	0	14415
31024	SRR12509602	100	7993	0	0	3508331	111013	119005	Forward	0	14415
31027	SRR12509599	100	7993	0	0	3508816	9065	17057	Forward	0	14415
31032	SRR12509593	100	7593	0	0	3509895	88	7680	Forward	0	13694
31034	SRR12509591	100	7622	0	0	3510121	1	7622	Forward	0	13746
31036	SRR12509589	100	7622	0	0	3510544	1060	8681	Reverse	0	13746
31038	SRR12509586	100	7993	0	0	3510833	18155	26147	Forward	0	14415
31039	SRR12509585	100	7993	0	0	3511054	20054	28046	Forward	0	14415
31042	SRR12509582	100	7993	0	0	3511447	111013	119005	Forward	0	14415
31045	SRR12509579	100	7993	0	0	3511871	18151	26143	Forward	0	14415
31051	SRR12509572	100	7993	0	0	3512474	26881	34873	Forward	0	14415
31052	SRR12509571	100	7993	0	0	3512695	13929	21921	Forward	0	14415
31054	SRR12509569	100	7993	0	0	3512895	19526	27518	Forward	0	14415
31057	SRR12509565	100	7993	0	0	3513328	18339	26331	Forward	0	14415
31058	SRR12509564	100	7993	0	0	3513408	15160	23152	Forward	0	14415
31063	SRR12509553	100	7993	0	0	3513966	18175	26167	Forward	0	14415
31066	SRR12509549	100	7993	0	0	3514294	18175	26167	Forward	0	14415
31078	SRR12509515	100	7993	0	0	3515415	8232	16224	Reverse	0	14415
31079	SRR12509514	100	7993	0	0	3515681	8589	16581	Reverse	0	14415
31084	SRR12509504	100	7993	0	0	3516409	9061	17053	Forward	0	14415
31086	SRR12509502	100	7993	0	0	3516769	7438	15430	Reverse	0	14415
31091	SRR12509494	100	7993	0	0	3517407	8520	16512	Reverse	0	14415
31096	SRR12509450	100	7993	0	0	3518440	6405	14397	Reverse	0	14415
31099	SRR12509483	100	7993	0	0	3518785	18943	26935	Forward	0	14415
31111	SRR12509452	100	7625	0	0	3519731	1084	8708	Reverse	0	13751
31112	SRR12509449	100	7993	0	0	3520115	23769	31761	Forward	0	14415
31153	SRR12509381	100	7993	0	0	3523563	32945	40937	Forward	0	14415
31155	SRR12509371	100	7993	0	0	3523790	8520	16512	Reverse	0	14415
31156	SRR12509369	100	7993	0	0	3523954	18175	26167	Forward	0	14415
31157	SRR12509368	100	7993	0	0	3524058	1084	9076	Reverse	0	14415
31158	SRR12509367	100	7993	0	0	3524114	18175	26167	Forward	0	14415
31168	SRR12509352	100	7993	0	0	3524985	20445	28437	Forward	0	14415
31176	SRR12509334	100	7993	0	0	3525726	8520	16512	Reverse	0	14415
31178	SRR12509332	100	7993	0	0	3525816	21949	29941	Forward	0	14415
31182	SRR12509326	100	7993	0	0	3526240	24213	32205	Forward	0	14415
31188	SRR12509316	100	7993	0	0	3526691	18943	26935	Forward	0	14415
31190	SRR12509313	100	7993	0	0	3526859	17050	25042	Reverse	0	14415
31192	SRR12509311	100	7993	0	0	3527127	1084	9076	Reverse	0	14415
31196	SRR12509305	100	7993	0	0	3527422	18943	26935	Forward	0	14415
31199	SRR12509302	100	7993	0	0	3527681	34481	42473	Forward	0	14415
31203	SRR12509296	100	7993	0	0	3528109	34481	42473	Forward	0	14415
31205	SRR12509293	100	7993	0	0	3528296	10099	18091	Reverse	0	14415
31212	SRR12517577	100	7993	0	0	3529016	13675	21667	Forward	0	14415
31221	SRR12517482	100	7993	0	0	3530992	16286	24278	Reverse	0	14415
31231	SRR12519147	100	7993	0	0	3532835	1091	9083	Reverse	0	14415
31236	SRR12519134	100	7993	0	0	3533241	15356	23348	Reverse	0	14415
31268	SRR12570029	100	7993	0	0	3536820	8571	16563	Reverse	0	14415
31279	SRR12570003	100	7993	0	0	3538178	8571	16563	Reverse	0	14415
31452	SRR12783065	100	7993	0	0	3555756	1084	9076	Reverse	0	14415
31551	SRR12902718	100	7993	0	0	3566317	17552	25544	Forward	0	14415
31552	SRR12902717	100	7993	0	0	3566430	19562	27554	Forward	0	14415
31553	SRR12902715	100	7350	0	0	3566537	96	7445	Reverse	0	13256
31562	SRR12902696	100	7993	0	0	3567189	11250	19242	Forward	0	14415
31566	SRR12902685	100	7993	0	0	3567406	17690	25682	Forward	0	14415
31568	SRR12902683	100	7993	0	0	3567602	8613	16605	Reverse	0	14415
31569	SRR12902679	100	7993	0	0	3567675	1084	9076	Reverse	0	14415
31572	SRR12902662	100	7993	0	0	3567925	35162	43154	Forward	0	14415
31574	SRR12902652	100	7993	0	0	3568207	9603	17595	Forward	0	14415
31575	SRR12902650	100	7993	0	0	3568274	1091	9083	Reverse	0	14415
31577	SRR12902647	100	7993	0	0	3568513	1091	9083	Reverse	0	14415
31579	SRR12902645	100	7993	0	0	3568714	1091	9083	Reverse	0	14415
31582	SRR12902641	100	7993	0	0	3568927	9603	17595	Forward	0	14415
31584	SRR12902638	100	7993	0	0	3569027	1085	9077	Reverse	0	14415
31585	SRR12902636	100	7993	0	0	3569052	34481	42473	Forward	0	14415
31586	SRR12902631	100	7350	0	0	3569207	96	7445	Reverse	0	13256
31589	SRR12902626	100	7350	0	0	3569566	92	7441	Reverse	0	13256
31595	SRR12902601	100	7993	0	0	3570055	9603	17595	Forward	0	14415
31601	SRR12902593	100	7993	0	0	3570495	5405	13397	Forward	0	14415
31607	SRR12902579	100	7993	0	0	3571074	23192	31184	Reverse	0	14415
31608	SRR12902578	100	7993	0	0	3571156	17493	25485	Forward	0	14415
31610	SRR12902575	100	7993	0	0	3571337	35162	43154	Forward	0	14415
31611	SRR12902574	100	7993	0	0	3571458	8544	16536	Reverse	0	14415
31616	SRR12902569	100	7993	0	0	3571772	17461	25453	Reverse	0	14415
31618	SRR12902567	100	7993	0	0	3571951	18172	26164	Forward	0	14415
31619	SRR12902563	100	7993	0	0	3572069	1084	9076	Reverse	0	14415
31623	SRR12902549	100	7350	0	0	3572265	31941	39290	Forward	0	13256
31628	SRR12902536	100	7993	0	0	3572680	1084	9076	Reverse	0	14415
31633	SRR12902517	100	7993	0	0	3573068	1077	9069	Reverse	0	14415
31635	SRR12902512	100	7993	0	0	3573321	1072	9064	Reverse	0	14415
31637	SRR12902509	100	7993	0	0	3573400	9603	17595	Forward	0	14415
31640	SRR12902505	100	7993	0	0	3573719	1091	9083	Reverse	0	14415
31641	SRR12902504	100	7993	0	0	3573853	1091	9083	Reverse	0	14415
31647	SRR12902495	100	7993	0	0	3574330	3574	11566	Forward	0	14415
31648	SRR12902493	100	7993	0	0	3574430	8544	16536	Reverse	0	14415
31658	SRR12902476	100	7993	0	0	3575221	1084	9076	Reverse	0	14415
31663	SRR12902464	100	7993	0	0	3575636	9603	17595	Forward	0	14415
31664	SRR12902462	100	7993	0	0	3575711	9603	17595	Forward	0	14415
31665	SRR12902461	100	7993	0	0	3575849	11250	19242	Forward	0	14415
31666	SRR12902460	100	7993	0	0	3575971	469	8461	Forward	0	14415
31670	SRR12902456	100	7993	0	0	3576286	9603	17595	Forward	0	14415
31671	SRR12902454	100	7993	0	0	3576412	9603	17595	Forward	0	14415
31684	SRR12907791	100	7993	0	0	3577667	9871	17863	Reverse	0	14415
31698	SRR12956515	100	7993	0	0	3579160	8520	16512	Reverse	0	14415
31706	SRR12956507	100	7993	0	0	3579942	1060	9052	Reverse	0	14415
31717	SRR12956496	100	7993	0	0	3581248	8520	16512	Reverse	0	14415
31721	SRR12956492	100	7993	0	0	3581646	23407	31399	Forward	0	14415
31726	SRR12956487	100	7993	0	0	3582219	8520	16512	Reverse	0	14415
31728	SRR12956485	100	7993	0	0	3582363	60669	68661	Reverse	0	14415
31729	SRR12956484	100	7993	0	0	3582498	35138	43130	Forward	0	14415
31740	SRR12956473	100	7993	0	0	3583511	23771	31763	Forward	0	14415
31751	SRR12956462	100	7993	0	0	3584575	34513	42505	Forward	0	14415
31762	SRR12956450	100	7993	0	0	3585717	25751	33743	Reverse	0	14415
31778	SRR12956431	100	7993	0	0	3587729	8520	16512	Reverse	0	14415
31784	SRR12956425	100	7993	0	0	3588466	17666	25658	Forward	0	14415
31800	SRR12956406	100	7993	0	0	3590849	60566	68558	Reverse	0	14415
31803	SRR12956403	100	7993	0	0	3591169	33009	41001	Forward	0	14415
31808	SRR12956398	100	7993	0	0	3591840	60590	68582	Reverse	0	14415
31810	SRR12956396	100	7993	0	0	3592229	23431	31423	Forward	0	14415
31813	SRR12956393	100	7993	0	0	3592512	35162	43154	Forward	0	14415
31817	SRR12956388	100	7993	0	0	3592852	19756	27748	Forward	0	14415
31818	SRR12956387	100	7993	0	0	3592882	25359	33351	Reverse	0	14415
31830	SRR12956375	100	7993	0	0	3594234	8520	16512	Reverse	0	14415
31831	SRR12956374	100	7993	0	0	3594309	35138	43130	Forward	0	14415
31834	SRR12956371	100	7993	0	0	3594676	34457	42449	Forward	0	14415
31835	SRR12956370	100	7993	0	0	3594817	8520	16512	Reverse	0	14415
31837	SRR12956368	100	7993	0	0	3594970	24219	32211	Forward	0	14415
31838	SRR12956367	100	7993	0	0	3595098	8520	16512	Reverse	0	14415
31857	SRR12956344	100	7993	0	0	3597215	25389	33381	Reverse	0	14415
31860	SRR12956341	100	7993	0	0	3597557	35138	43130	Forward	0	14415
31867	SRR12956334	100	7993	0	0	3598143	60566	68558	Reverse	0	14415
31870	SRR12956331	100	7993	0	0	3598471	19732	27724	Forward	0	14415
31871	SRR12956330	100	7993	0	0	3598615	19732	27724	Forward	0	14415
31872	SRR12956329	100	7993	0	0	3598691	8544	16536	Reverse	0	14415
31873	SRR12956328	100	7993	0	0	3598775	60566	68558	Reverse	0	14415
31878	SRR12956323	100	7993	0	0	3599306	60566	68558	Reverse	0	14415
31879	SRR12956322	100	7993	0	0	3599406	60566	68558	Reverse	0	14415
31884	SRR12956316	100	7993	0	0	3599947	1084	9076	Reverse	0	14415
31890	SRR12956309	100	7993	0	0	3600845	9932	17924	Reverse	0	14415
31900	SRR12956298	100	7993	0	0	3602233	35138	43130	Forward	0	14415
31905	SRR12956293	100	7993	0	0	3602820	35162	43154	Forward	0	14415
31913	SRR12956284	100	7993	0	0	3603818	1060	9052	Reverse	0	14415
31928	SRR12956265	100	7993	0	0	3605559	23951	31943	Forward	0	14415
31930	SRR12956263	100	7993	0	0	3605824	24219	32211	Forward	0	14415
31931	SRR12956262	100	7993	0	0	3605892	35138	43130	Forward	0	14415
31958	SRR12956531	100	7993	0	0	3609371	23407	31399	Forward	0	14415
31963	SRR12956686	100	7993	0	0	3609977	60566	68558	Reverse	0	14415
31968	SRR12956681	100	7993	0	0	3610430	1060	9052	Reverse	0	14415
31981	SRR12956668	100	7993	0	0	3611906	35138	43130	Forward	0	14415
31983	SRR12956666	100	7993	0	0	3612152	24243	32235	Forward	0	14415
32006	SRR12956642	100	7993	0	0	3615099	8589	16581	Reverse	0	14415
32014	SRR12956634	100	7993	0	0	3616000	24641	32633	Forward	0	14415
32015	SRR12956633	100	7993	0	0	3616054	24243	32235	Forward	0	14415
[truncated: 8,678 more rows]
